# Supplementary material for: Identifying potential measures of stress and disturbance during a captive to wild African elephant reintegration
Source: PLoS One. 2023 Oct 3;18(10):e0291293. doi: 10.1371/journal.pone.0291293 (PMC10547182; doi:10.1371/journal.pone.0291293)
Supplement: S1 Data — (XLSX) [file pone.0291293.s001.xlsx]

## Sheet: Dung
DUNG SAMPLE DATA
Captivity	Re-integration Phase	Date	Elephant ID	Sex	Age	fGCM conc. (µg/g DW)
Captive	Ridden	2016-01-21	Mickey	Male	Adult	0.409448
Captive	Ridden	2016-01-21	Anna	Female	Adult	0.435936
Captive	Ridden	2016-01-21	Mouse	Female	Adult	0.458079
Captive	Ridden	2016-01-21	Madiba	Female	Sub-adult	0.39256
Captive	Ridden	2016-01-21	Shambala	Female	Sub-adult	0.834667
Captive	Ridden	2016-01-23	Mickey	Male	Adult	0.200963
Captive	Ridden	2016-01-23	Anna	Female	Adult	0.378011
Captive	Ridden	2016-01-23	Mouse	Female	Adult	0.273674
Captive	Ridden	2016-01-23	Kidibone	Female	Juvenile	0.503009
Captive	Ridden	2016-01-23	Sabuku	Male	Juvenile	0.202322
Captive	Ridden	2016-01-23	Madiba	Female	Sub-adult	0.282777
Captive	Ridden	2016-01-23	Shambala	Female	Sub-adult	0.478333
Captive	Ridden	2016-01-23	Moya	Female	Calf	0.565179
Captive	Ridden	2016-01-23	Temba	Male	Calf	0.434296
Captive	Ridden	2016-01-25	Mickey	Male	Adult	0.449417
Captive	Ridden	2016-01-25	Anna	Female	Adult	0.433631
Captive	Ridden	2016-01-25	Mouse	Female	Adult	0.605855
Captive	Ridden	2016-01-25	Dimpho	Female	Juvenile	0.478588
Captive	Ridden	2016-01-25	Kidibone	Female	Juvenile	0.445126
Captive	Ridden	2016-01-25	Sabuku	Male	Juvenile	0.235997
Captive	Ridden	2016-01-25	Madiba	Female	Sub-adult	0.277822
Captive	Ridden	2016-01-25	Shambala	Female	Sub-adult	0.645729
Captive	Ridden	2016-01-25	Moya	Female	Calf	0.383825
Captive	Ridden	2016-01-25	Temba	Male	Calf	0.48038
Captive	Ridden	2016-02-03	Mickey	Male	Adult	0.346099
Captive	Ridden	2016-02-03	Anna	Female	Adult	0.493945
Captive	Ridden	2016-02-03	Mouse	Female	Adult	0.621073
Captive	Ridden	2016-02-03	Dimpho	Female	Juvenile	0.275201
Captive	Ridden	2016-02-03	Kidibone	Female	Juvenile	0.582991
Captive	Ridden	2016-02-03	Sabuku	Male	Juvenile	0.326173
Captive	Ridden	2016-02-03	Madiba	Female	Sub-adult	0.37279
Captive	Ridden	2016-02-03	Shambala	Female	Sub-adult	0.746548
Captive	Ridden	2016-02-03	Moya	Female	Calf	0.609305
Captive	Ridden	2016-02-03	Temba	Male	Calf	0.57352
Captive	Ridden	2016-02-04	Mickey	Male	Adult	0.201937
Captive	Ridden	2016-02-04	Anna	Female	Adult	0.530075
Captive	Ridden	2016-02-04	Mouse	Female	Adult	0.548654
Captive	Ridden	2016-02-04	Dimpho	Female	Juvenile	0.53134
Captive	Ridden	2016-02-04	Kidibone	Female	Juvenile	0.546961
Captive	Ridden	2016-02-04	Sabuku	Male	Juvenile	0.346096
Captive	Ridden	2016-02-04	Madiba	Female	Sub-adult	0.700248
Captive	Ridden	2016-02-04	Shambala	Female	Sub-adult	0.841269
Captive	Ridden	2016-02-04	Moya	Female	Calf	0.611047
Captive	Ridden	2016-02-04	Temba	Male	Calf	0.48
Captive	Ridden	2016-02-07	Mickey	Male	Adult	0.414226
Captive	Ridden	2016-02-07	Anna	Female	Adult	0.631431
Captive	Ridden	2016-02-07	Mouse	Female	Adult	0.362717
Captive	Ridden	2016-02-07	Dimpho	Female	Juvenile	0.494897
Captive	Ridden	2016-02-07	Kidibone	Female	Juvenile	0.478368
Captive	Ridden	2016-02-07	Sabuku	Male	Juvenile	0.287284
Captive	Ridden	2016-02-07	Madiba	Female	Sub-adult	0.609486
Captive	Ridden	2016-02-07	Shambala	Female	Sub-adult	0.603051
Captive	Ridden	2016-02-07	Moya	Female	Calf	1.07187
Captive	Ridden	2016-02-07	Temba	Male	Calf	0.46799
Captive	Ridden	2016-02-08	Anna	Female	Adult	0.631431
Captive	Ridden	2016-02-12	Mickey	Male	Adult	0.366133
Captive	Ridden	2016-03-03	Mickey	Male	Adult	0.417268
Captive	Ridden	2016-03-03	Anna	Female	Adult	0.664574
Captive	Ridden	2016-03-03	Mouse	Female	Adult	0.590269
Captive	Ridden	2016-03-03	Dimpho	Female	Juvenile	0.52289
Captive	Ridden	2016-03-03	Madiba	Female	Sub-adult	0.422559
Captive	Ridden	2016-03-03	Shambala	Female	Sub-adult	0.424007
Captive	Ridden	2016-03-04	Mickey	Male	Adult	0.144072
Captive	Ridden	2016-03-04	Anna	Female	Adult	0.374364
Captive	Ridden	2016-03-04	Mouse	Female	Adult	0.392092
Captive	Ridden	2016-03-04	Dimpho	Female	Juvenile	0.485328
Captive	Ridden	2016-03-04	Kidibone	Female	Juvenile	0.452772
Captive	Ridden	2016-03-04	Madiba	Female	Sub-adult	0.377129
Captive	Ridden	2016-03-04	Shambala	Female	Sub-adult	0.532122
Captive	Stable	2016-03-05	Mickey	Male	Adult	0.189482
Captive	Stable	2016-03-05	Anna	Female	Adult	0.440989
Captive	Stable	2016-03-05	Mouse	Female	Adult	0.387145
Captive	Stable	2016-03-05	Dimpho	Female	Juvenile	0.354
Captive	Stable	2016-03-05	Kidibone	Female	Juvenile	0.466917
Captive	Stable	2016-03-05	Sabuku	Male	Juvenile	0.465075
Captive	Stable	2016-03-05	Madiba	Female	Sub-adult	0.235707
Captive	Stable	2016-03-05	Shambala	Female	Sub-adult	0.75619
Captive	Stable	2016-03-05	Moya	Female	Calf	0.477915
Captive	Stable	2016-03-05	Temba	Male	Calf	0.415126
Captive	Stable	2016-03-06	Mickey	Male	Adult	0.270744
Captive	Stable	2016-03-06	Anna	Female	Adult	0.460741
Captive	Stable	2016-03-06	Mouse	Female	Adult	0.364331
Captive	Stable	2016-03-06	Dimpho	Female	Juvenile	0.568545
Captive	Stable	2016-03-06	Kidibone	Female	Juvenile	0.67351
Captive	Stable	2016-03-06	Sabuku	Male	Juvenile	0.602758
Captive	Stable	2016-03-06	Madiba	Female	Sub-adult	0.30201
Captive	Stable	2016-03-06	Shambala	Female	Sub-adult	0.43651
Captive	Stable	2016-03-07	Mickey	Male	Adult	0.201338
Captive	Stable	2016-03-07	Anna	Female	Adult	0.320733
Captive	Stable	2016-03-07	Mouse	Female	Adult	0.547024
Captive	Stable	2016-03-07	Sabuku	Male	Juvenile	0.300282
Captive	Stable	2016-03-07	Madiba	Female	Sub-adult	0.55276
Captive	Stable	2016-03-07	Shambala	Female	Sub-adult	0.845019
Captive	Stable	2016-03-12	Mickey	Male	Adult	0.315411
Captive	Stable	2016-03-12	Anna	Female	Adult	0.421121
Captive	Stable	2016-03-12	Mouse	Female	Adult	0.447441
Captive	Stable	2016-03-12	Dimpho	Female	Juvenile	0.65167
Captive	Stable	2016-03-12	Kidibone	Female	Juvenile	0.609572
Captive	Stable	2016-03-12	Sabuku	Male	Juvenile	0.50608
Captive	Stable	2016-03-12	Madiba	Female	Sub-adult	0.496679
Captive	Stable	2016-03-12	Shambala	Female	Sub-adult	1.22794
Captive	Stable	2016-03-12	Moya	Female	Calf	0.409665
Captive	Stable	2016-03-12	Temba	Male	Calf	0.563672
Captive	Stable	2016-03-15	Madiba	Female	Sub-adult	0.437716
Captive	Stable	2016-03-16	Mickey	Male	Adult	0.156213
Captive	Stable	2016-03-16	Anna	Female	Adult	0.168066
Captive	Stable	2016-03-16	Mouse	Female	Adult	0.391288
Captive	Stable	2016-03-16	Dimpho	Female	Juvenile	0.321753
Captive	Stable	2016-03-16	Kidibone	Female	Juvenile	0.169086
Captive	Stable	2016-03-16	Sabuku	Male	Juvenile	0.265722
Captive	Stable	2016-03-16	Shambala	Female	Sub-adult	0.407763
Captive	Boma	2016-03-17	Mickey	Male	Adult	0.434096
Captive	Boma	2016-03-17	Anna	Female	Adult	0.381371
Captive	Boma	2016-03-17	Mouse	Female	Adult	0.45457
Captive	Boma	2016-03-17	Kidibone	Female	Juvenile	0.325306
Captive	Boma	2016-03-17	Sabuku	Male	Juvenile	0.434336
Captive	Boma	2016-03-17	Madiba	Female	Sub-adult	0.471722
Captive	Boma	2016-03-17	Shambala	Female	Sub-adult	0.638339
Captive	Boma	2016-03-19	Mickey	Male	Adult	0.195515
Captive	Boma	2016-03-19	Anna	Female	Adult	0.155694
Captive	Boma	2016-03-19	Mouse	Female	Adult	0.258593
Captive	Boma	2016-03-19	Dimpho	Female	Juvenile	0.425786
Captive	Boma	2016-03-19	Kidibone	Female	Juvenile	0.450753
Captive	Boma	2016-03-19	Sabuku	Male	Juvenile	0.419783
Captive	Boma	2016-03-19	Madiba	Female	Sub-adult	0.265901
Captive	Boma	2016-03-19	Shambala	Female	Sub-adult	0.656824
Captive	Boma	2016-03-24	Mickey	Male	Adult	0.133486
Captive	Boma	2016-03-28	Mickey	Male	Adult	0.422634
Captive	Boma	2016-03-28	Anna	Female	Adult	0.387067
Captive	Boma	2016-03-28	Mouse	Female	Adult	0.410434
Captive	Boma	2016-03-28	Dimpho	Female	Juvenile	0.364703
Captive	Boma	2016-03-28	Kidibone	Female	Juvenile	0.470515
Captive	Boma	2016-03-28	Sabuku	Male	Juvenile	0.404475
Captive	Boma	2016-03-28	Madiba	Female	Sub-adult	0.42139
Captive	Boma	2016-03-28	Shambala	Female	Sub-adult	0.795228
Captive	Boma	2016-04-01	Mickey	Male	Adult	0.184958
Captive	Boma	2016-04-03	Mickey	Male	Adult	0.337951
Captive	Boma	2016-04-03	Anna	Female	Adult	0.357899
Captive	Boma	2016-04-03	Mouse	Female	Adult	0.0939808
Captive	Boma	2016-04-03	Dimpho	Female	Juvenile	0.440277
Captive	Boma	2016-04-03	Sabuku	Male	Juvenile	0.197119
Captive	Boma	2016-04-03	Madiba	Female	Sub-adult	0.200172
Captive	Boma	2016-04-03	Shambala	Female	Sub-adult	0.33341
Captive	Boma	2016-04-07	Mickey	Male	Adult	0.612283
Captive	Boma	2016-04-07	Madiba	Female	Sub-adult	0.304098
Captive	Boma	2016-04-08	Anna	Female	Adult	0.399471
Captive	Boma	2016-04-08	Mouse	Female	Adult	0.25629
Captive	Boma	2016-04-08	Dimpho	Female	Juvenile	0.408413
Captive	Boma	2016-04-08	Kidibone	Female	Juvenile	0.579466
Captive	Boma	2016-04-08	Sabuku	Male	Juvenile	0.385947
Captive	Boma	2016-04-08	Shambala	Female	Sub-adult	1.08913
Captive	Boma	2016-04-15	Mickey	Male	Adult	0.787878
Captive	Boma	2016-04-18	Mickey	Male	Adult	0.603915
Captive	Boma	2016-04-18	Anna	Female	Adult	0.463729
Captive	Boma	2016-04-18	Mouse	Female	Adult	0.467136
Captive	Boma	2016-04-18	Madiba	Female	Sub-adult	0.230355
Captive	Boma	2016-04-18	Shambala	Female	Sub-adult	0.638347
Captive	Boma	2016-04-22	Mickey	Male	Adult	0.173946
Captive	Boma	2016-04-27	Mickey	Male	Adult	0.140253
Captive	Boma	2016-05-02	Mickey	Male	Adult	0.427007
Captive	Boma	2016-05-03	Anna	Female	Adult	0.345954
Captive	Boma	2016-05-03	Madiba	Female	Sub-adult	0.313017
Captive	Boma	2016-05-05	Mickey	Male	Adult	0.140625
Captive	Boma	2016-05-05	Mouse	Female	Adult	0.085625
Captive	Boma	2016-05-05	Dimpho	Female	Juvenile	0.173367
Captive	Boma	2016-05-05	Kidibone	Female	Juvenile	0.170471
Captive	Boma	2016-05-05	Sabuku	Male	Juvenile	0.184118
Captive	Boma	2016-05-05	Shambala	Female	Sub-adult	0.128824
Captive	Boma	2016-05-08	Mickey	Male	Adult	0.339191
Captive	Boma	2016-05-08	Mouse	Female	Adult	0.0892446
Captive	Boma	2016-05-08	Dimpho	Female	Juvenile	0.174097
Captive	Boma	2016-05-08	Kidibone	Female	Juvenile	0.10569
Captive	Boma	2016-05-08	Sabuku	Male	Juvenile	0.0837081
Captive	Boma	2016-05-08	Madiba	Female	Sub-adult	0.170221
Captive	Boma	2016-05-08	Shambala	Female	Sub-adult	1.11155
Captive	Boma	2016-05-09	Anna	Female	Adult	0.0962089
Captive	Boma	2016-05-12	Mickey	Male	Adult	0.148407
Captive	Boma	2016-05-14	Mickey	Male	Adult	0.417997
Captive	Boma	2016-05-17	Mickey	Male	Adult	0.584617
Captive	Boma	2016-05-19	Anna	Female	Adult	0.278051
Captive	Boma	2016-05-19	Mouse	Female	Adult	0.412903
Captive	Boma	2016-05-19	Sabuku	Male	Juvenile	0.238785
Captive	Boma	2016-05-20	Mouse	Female	Adult	0.413538
Captive	Boma	2016-05-20	Dimpho	Female	Juvenile	0.520648
Captive	Boma	2016-05-20	Kidibone	Female	Juvenile	0.210508
Captive	Boma	2016-05-20	Madiba	Female	Sub-adult	0.19526
Free	Release	2016-05-21	Anna	Female	Adult	0.0953045
Free	Release	2016-05-23	Mickey	Male	Adult	0.173595
Free	Release	2016-05-23	Mouse	Female	Adult	0.337329
Free	Release	2016-05-23	Dimpho	Female	Juvenile	0.355552
Free	Release	2016-05-23	Kidibone	Female	Juvenile	0.277305
Free	Release	2016-05-23	Madiba	Female	Sub-adult	0.404128
Free	Release	2016-05-23	Shambala	Female	Sub-adult	0.582958
Free	Release	2016-05-23	Temba	Male	Calf	0.375138
Free	Release	2016-05-24	Mickey	Male	Adult	0.20454
Free	Release	2016-05-24	Anna	Female	Adult	0.225026
Free	Release	2016-05-24	Shambala	Female	Sub-adult	0.861754
Free	Release	2016-05-25	Mickey	Male	Adult	0.282134
Free	Release	2016-05-25	Madiba	Female	Sub-adult	0.413254
Free	Release	2016-05-25	Shambala	Female	Sub-adult	1.28285
Free	Release	2016-05-27	Mickey	Male	Adult	0.21559
Free	Release	2016-05-27	Anna	Female	Adult	0.238063
Free	Release	2016-05-27	Mouse	Female	Adult	0.311375
Free	Release	2016-05-27	Dimpho	Female	Juvenile	0.400677
Free	Release	2016-05-27	Kidibone	Female	Juvenile	0.42054
Free	Release	2016-05-27	Sabuku	Male	Juvenile	0.288259
Free	Release	2016-05-27	Madiba	Female	Sub-adult	0.392513
Free	Release	2016-05-27	Shambala	Female	Sub-adult	0.580147
Free	Release	2016-05-28	Mickey	Male	Adult	0.246621
Free	Release	2016-05-28	Mouse	Female	Adult	0.415639
Free	Release	2016-05-28	Dimpho	Female	Juvenile	0.505788
Free	Release	2016-05-28	Madiba	Female	Sub-adult	0.460909
Free	Release	2016-05-29	Anna	Female	Adult	0.44085
Free	Release	2016-06-02	Mickey	Male	Adult	0.253569
Free	Release	2016-06-07	Mickey	Male	Adult	0.245551
Free	Release	2016-06-09	Mickey	Male	Adult	0.205676
Free	Release	2016-06-09	Anna	Female	Adult	0.430286
Free	Release	2016-06-09	Mouse	Female	Adult	0.436279
Free	Release	2016-06-09	Dimpho	Female	Juvenile	0.490432
Free	Release	2016-06-09	Kidibone	Female	Juvenile	0.61271
Free	Release	2016-06-09	Sabuku	Male	Juvenile	0.46805
Free	Release	2016-06-09	Madiba	Female	Sub-adult	0.575459
Free	Release	2016-06-09	Shambala	Female	Sub-adult	1.32323
Free	Release	2016-06-09	Moya	Female	Calf	0.455937
Free	Release	2016-06-09	Temba	Male	Calf	0.598773
Free	Release	2016-06-10	Shambala	Female	Sub-adult	0.865614
Free	Release	2016-06-10	Moya	Female	Calf	0.408069
Free	Release	2016-06-15	Mickey	Male	Adult	0.311978
Free	Release	2016-06-16	Sabuku	Male	Juvenile	0.475314
Free	Release	2016-06-20	Mickey	Male	Adult	0.316869
Free	Release	2016-06-20	Kidibone	Female	Juvenile	0.504756
Free	Release	2016-06-20	Shambala	Female	Sub-adult	1.02932
Free	Release	2016-06-22	Sabuku	Male	Juvenile	0.325686
Free	Release	2016-06-23	Sabuku	Male	Juvenile	0.40367
Free	Release	2016-06-23	Shambala	Female	Sub-adult	0.703964
Free	Release	2016-06-24	Mouse	Female	Adult	0.392471
Free	Release	2016-06-24	Moya	Female	Calf	0.405208
Free	Release	2016-06-25	Mickey	Male	Adult	0.265228
Free	Release	2016-06-25	Dimpho	Female	Juvenile	0.498764
Free	Release	2016-06-25	Kidibone	Female	Juvenile	0.389523
Free	Release	2016-06-25	Sabuku	Male	Juvenile	0.304322
Free	Release	2016-06-25	Madiba	Female	Sub-adult	0.222182
Free	Release	2016-06-25	Shambala	Female	Sub-adult	0.407173
Free	Release	2016-06-25	Temba	Male	Calf	0.330842
Free	Release	2016-06-26	Mickey	Male	Adult	0.296791
Free	Release	2016-06-26	Anna	Female	Adult	0.391801
Free	Release	2016-06-26	Mouse	Female	Adult	0.40633
Free	Release	2016-06-26	Madiba	Female	Sub-adult	0.236477
Free	Adapt	2016-06-28	Mickey	Male	Adult	0.330818
Free	Adapt	2016-06-28	Dimpho	Female	Juvenile	0.521747
Free	Adapt	2016-06-28	Shambala	Female	Sub-adult	0.702635
Free	Adapt	2016-06-29	Anna	Female	Adult	0.489765
Free	Adapt	2016-06-29	Kidibone	Female	Juvenile	0.595464
Free	Adapt	2016-06-29	Madiba	Female	Sub-adult	0.278571
Free	Adapt	2016-06-30	Anna	Female	Adult	0.520215
Free	Adapt	2016-06-30	Madiba	Female	Sub-adult	0.358737
Free	Adapt	2016-06-30	Moya	Female	Calf	0.393681
Free	Adapt	2016-07-01	Mickey	Male	Adult	0.265148
Free	Adapt	2016-07-01	Anna	Female	Adult	0.309471
Free	Adapt	2016-07-01	Mouse	Female	Adult	0.238196
Free	Adapt	2016-07-01	Dimpho	Female	Juvenile	0.450495
Free	Adapt	2016-07-01	Kidibone	Female	Juvenile	0.529206
Free	Adapt	2016-07-01	Sabuku	Male	Juvenile	0.420455
Free	Adapt	2016-07-01	Madiba	Female	Sub-adult	0.248732
Free	Adapt	2016-07-01	Temba	Male	Calf	0.412588
Free	Adapt	2016-07-02	Mickey	Male	Adult	0.253574
Free	Adapt	2016-07-02	Dimpho	Female	Juvenile	0.333362
Free	Adapt	2016-07-03	Anna	Female	Adult	0.277358
Free	Adapt	2016-07-03	Sabuku	Male	Juvenile	0.188077
Free	Adapt	2016-07-03	Madiba	Female	Sub-adult	0.271651
Free	Adapt	2016-07-04	Mickey	Male	Adult	0.308428
Free	Adapt	2016-07-04	Anna	Female	Adult	0.293509
Free	Adapt	2016-07-05	Mouse	Female	Adult	0.312483
Free	Adapt	2016-07-05	Shambala	Female	Sub-adult	0.850686
Free	Adapt	2016-07-06	Kidibone	Female	Juvenile	0.138533
Free	Adapt	2016-07-07	Anna	Female	Adult	0.283946
Free	Adapt	2016-07-07	Mouse	Female	Adult	0.526007
Free	Adapt	2016-07-07	Dimpho	Female	Juvenile	0.490876
Free	Adapt	2016-07-07	Kidibone	Female	Juvenile	0.399295
Free	Adapt	2016-07-07	Madiba	Female	Sub-adult	0.188579
Free	Adapt	2016-07-08	Shambala	Female	Sub-adult	0.651686
Free	Adapt	2016-07-12	Shambala	Female	Sub-adult	0.674837
Free	Adapt	2016-07-13	Mickey	Male	Adult	0.395417
Free	Adapt	2016-07-16	Mickey	Male	Adult	0.778284
Free	Adapt	2016-07-16	Anna	Female	Adult	0.687418
Free	Adapt	2016-07-16	Mouse	Female	Adult	0.37094
Free	Adapt	2016-07-16	Dimpho	Female	Juvenile	0.67837
Free	Adapt	2016-07-16	Moya	Female	Calf	0.478071
Free	Adapt	2016-07-18	Mickey	Male	Adult	0.742475
Free	Adapt	2016-07-18	Anna	Female	Adult	0.526004
Free	Adapt	2016-07-18	Mouse	Female	Adult	0.350499
Free	Adapt	2016-07-21	Moya	Female	Calf	0.487449
Free	Adapt	2016-07-22	Kidibone	Female	Juvenile	0.845317
Free	Adapt	2016-07-22	Madiba	Female	Sub-adult	0.371018
Free	Adapt	2016-07-22	Shambala	Female	Sub-adult	1.22892
Free	Adapt	2016-07-24	Mouse	Female	Adult	0.241513
Free	Adapt	2016-07-25	Dimpho	Female	Juvenile	0.361568
Free	Adapt	2016-07-25	Sabuku	Male	Juvenile	0.245374
Free	Adapt	2016-07-25	Madiba	Female	Sub-adult	0.276607
Free	Adapt	2016-07-26	Mickey	Male	Adult	0.321103
Free	Adapt	2016-07-26	Shambala	Female	Sub-adult	0.645921
Free	Year1	2016-12-02	Anna	Female	Adult	0.139927
Free	Year1	2016-12-02	Dimpho	Female	Juvenile	0.95422
Free	Year1	2016-12-03	Mickey	Male	Adult	0.401815
Free	Year1	2016-12-03	Shambala	Female	Sub-adult	0.889251
Free	Year1	2016-12-06	Mickey	Male	Adult	0.500467
Free	Year1	2016-12-07	Madiba	Female	Sub-adult	1.16037
Free	Year1	2016-12-08	Mouse	Female	Adult	0.196289
Free	Year1	2016-12-08	Kidibone	Female	Juvenile	0.509944
Free	Year1	2016-12-09	Kidibone	Female	Juvenile	0.800722
Free	Year1	2016-12-11	Mickey	Male	Adult	0.750755
Free	Year1	2016-12-16	Madiba	Female	Sub-adult	0.582973
Free	Year1	2016-12-20	Mickey	Male	Adult	0.553239
Free	Year1	2016-12-21	Mickey	Male	Adult	0.584887
Free	Year1	2016-12-21	Shambala	Female	Sub-adult	1.01015
Free	Year1	2016-12-24	Anna	Female	Adult	0.226706
Free	Year1	2016-12-27	Anna	Female	Adult	0.719283
Free	Year1	2016-12-27	Madiba	Female	Sub-adult	0.67572
Free	Year1	2017-01-01	Mickey	Male	Adult	0.838769
Free	Year1	2017-01-03	Anna	Female	Adult	0.804506
Free	Year1	2017-01-05	Mouse	Female	Adult	0.640862
Free	Year1	2017-01-09	Mickey	Male	Adult	0.328813
Free	Year1	2017-01-15	Mickey	Male	Adult	0.553211
Free	Year1	2017-02-03	Mickey	Male	Adult	0.797758
Free	Year1	2017-02-09	Mickey	Male	Adult	0.48722
Free	Year1	2017-02-21	Mickey	Male	Adult	0.47692
Free	Year1	2017-02-23	Anna	Female	Adult	0.558656
Free	Year1	2017-02-26	Mickey	Male	Adult	0.57303
Free	Year1	2017-02-27	Mickey	Male	Adult	0.882184
Free	Year1	2017-03-13	Mickey	Male	Adult	1.00369
Free	Year1	2017-03-29	Kidibone	Female	Juvenile	0.607423
Free	Year1	2017-03-29	Sabuku	Male	Juvenile	0.576855
Free	Year1	2017-04-02	Sabuku	Male	Juvenile	0.652232
Free	Year1	2017-04-03	Sabuku	Male	Juvenile	0.524944
Free	Year1	2017-04-06	Mickey	Male	Adult	0.780338
Free	Year1	2017-04-06	Anna	Female	Adult	0.924053
Free	Year1	2017-04-06	Shambala	Female	Sub-adult	0.949275
Free	Year1	2017-04-07	Mickey	Male	Adult	0.731882
Free	Year1	2017-04-07	Mouse	Female	Adult	1.08965
Free	Year1	2017-04-10	Anna	Female	Adult	0.446205
Free	Year1	2017-04-14	Mickey	Male	Adult	0.263044
Free	Year1	2017-04-14	Anna	Female	Adult	0.258011
Free	Year1	2017-04-16	Mickey	Male	Adult	0.768185
Free	Year1	2017-04-16	Sabuku	Male	Juvenile	0.32662
Free	Year1	2017-04-19	Mickey	Male	Adult	0.641706
Free	Year1	2017-04-19	Shambala	Female	Sub-adult	0.824291
Free	Year1	2017-04-20	Mickey	Male	Adult	0.21398
Free	Year1	2017-04-21	Mouse	Female	Adult	0.267483
Free	Year1	2017-04-28	Anna	Female	Adult	0.687082
Free	Year1	2017-05-09	Mouse	Female	Adult	0.3864
Free	Year1	2017-05-09	Dimpho	Female	Juvenile	0.327381
Free	Year1	2017-05-09	Madiba	Female	Sub-adult	0.464882
Free	Year1	2017-05-09	Shambala	Female	Sub-adult	0.459113
Free	Year1	2017-06-08	Sabuku	Male	Juvenile	0.471947
Free	Year1	2017-06-10	Anna	Female	Adult	0.330932
Free	Year1	2017-06-10	Madiba	Female	Sub-adult	0.403242
Free	Year2	2017-08-15	Mouse	Female	Adult	0.508944
Free	Year2	2017-08-15	Dimpho	Female	Juvenile	0.559317
Free	Year2	2017-08-21	Madiba	Female	Sub-adult	0.340623
Free	Year2	2017-08-27	Anna	Female	Adult	0.464608
Free	Year2	2017-09-02	Kidibone	Female	Juvenile	0.474615
Free	Year2	2017-09-27	Shambala	Female	Sub-adult	1.13165
Free	Year2	2017-09-29	Mouse	Female	Adult	0.310689
Free	Year2	2017-10-03	Madiba	Female	Sub-adult	0.550838
Free	Year2	2017-11-13	Kidibone	Female	Juvenile	0.420859
Free	Year2	2017-12-13	Dimpho	Female	Juvenile	0.385019
Free	Year2	2018-05-24	Anna	Female	Adult	0.378709
Free	Year2	2018-05-24	Dimpho	Female	Juvenile	0.556074
Free	Year2	2018-06-29	Kidibone	Female	Juvenile	0.350323
Free	Year2	2018-06-29	Sabuku	Male	Juvenile	0.356547
Free	Year3	2018-08-12	Anna	Female	Adult	0.507974
Free	Year3	2018-08-26	Madiba	Female	Sub-adult	0.443533
Free	Year3	2018-10-06	Anna	Female	Adult	0.402928
Free	Year3	2018-10-09	Sabuku	Male	Juvenile	0.466979
Free	Year3	2018-11-04	Dimpho	Female	Juvenile	0.482291
Free	Year3	2018-11-04	Kidibone	Female	Juvenile	0.741155
Free	Year3	2018-11-10	Madiba	Female	Sub-adult	0.615314
Free	Year3	2019-01-21	Kidibone	Female	Juvenile	0.34677
Free	Year3	2019-01-26	Anna	Female	Adult	0.463114
Free	Year3	2019-03-23	Anna	Female	Adult	0.376766
Free	Year3	2019-05-26	Anna	Female	Adult	0.337043
Free	Year3	2019-05-26	Kidibone	Female	Juvenile	0.260368
Free	Year3	2019-06-09	Mouse	Female	Adult	0.600709
Free	Year3	2019-06-15	Sabuku	Male	Juvenile	0.256635
Free	Year3	2019-06-16	Anna	Female	Adult	0.496936
Free	Year3	2019-06-23	Sabuku	Male	Juvenile	0.289972
Free	Year3	2019-06-23	Madiba	Female	Sub-adult	0.354566
Free	Year3	2019-06-27	Shambala	Female	Sub-adult	0.488016
Free	Year3	2019-06-28	Mouse	Female	Adult	0.378585
Free	Year3	2019-06-29	Dimpho	Female	Juvenile	0.338236
Free	Year3	2019-06-29	Moya	Female	Calf	0.350945
Free	Year3	2019-07-01	Shambala	Female	Sub-adult	0.279687
Free	Year3	2019-07-01	Temba	Male	Calf	0.380479
Free	Year3	2019-07-04	Kidibone	Female	Juvenile	0.377022
Free	Year3	2019-07-04	Moya	Female	Calf	0.372176
Free	Year3	2019-07-05	Mouse	Female	Adult	0.494773
Free	Year3	2019-07-05	Madiba	Female	Sub-adult	0.364871
Free	Year3	2019-07-06	Temba	Male	Calf	0.382247
Free	Year3	2019-07-09	Sabuku	Male	Juvenile	0.326165

## Sheet: TGS
TEMPORAL GLAND SECRETION DATA
Date	Start Time	Captivity	Re-integration Phase	Extreme Disturbance Events (present=1, absent=0)	Immediate common disturbance (present=1, absent=0)	Elephant ID	Elephant Type	TGS Extent
2016-01-21	17:30:00	Captive	Ridden	0	0	Mickey	Adult bull	0
2016-01-21	08:03:00	Captive	Ridden	0	0	Mickey	Adult bull	0
2016-01-21	10:05:00	Captive	Ridden	0	0	Mickey	Adult bull	0
2016-01-21	16:34:00	Captive	Ridden	0	0	Mickey	Adult bull	0
2016-01-22	07:50:00	Captive	Ridden	0	0	Mickey	Adult bull	0
2016-01-22	09:20:00	Captive	Ridden	0	0	Mickey	Adult bull	0
2016-01-22	08:00:00	Captive	Ridden	0	0	Mickey	Adult bull	0
2016-01-22	10:20:00	Captive	Ridden	0	0	Mickey	Adult bull	0
2016-01-23	07:25:00	Captive	Ridden	0	0	Mickey	Adult bull	0
2016-01-23	09:02:00	Captive	Ridden	0	0	Mickey	Adult bull	0
2016-01-24	07:20:00	Captive	Ridden	0	0	Mickey	Adult bull	0
2016-02-03	09:10:00	Captive	Ridden	0	0	Mickey	Adult bull	0
2016-02-03	06:20:00	Captive	Ridden	0	0	Mickey	Adult bull	0
2016-02-03	17:00:00	Captive	Ridden	0	0	Mickey	Adult bull	0
2016-02-04	06:25:00	Captive	Ridden	0	0	Mickey	Adult bull	0
2016-02-04	06:40:00	Captive	Ridden	0	0	Mickey	Adult bull	0
2016-02-04	16:40:00	Captive	Ridden	0	0	Mickey	Adult bull	0
2016-03-03	09:52:00	Captive	Ridden	0	0	Mickey	Adult bull	0
2016-03-03	17:38:00	Captive	Ridden	0	0	Mickey	Adult bull	0
2016-03-03	17:54:00	Captive	Ridden	0	0	Mickey	Adult bull	0
2016-03-04	16:10:00	Captive	Ridden	1	0	Mickey	Adult bull	0
2016-03-04	15:54:00	Captive	Ridden	1	0	Mickey	Adult bull	0
2016-03-04	16:22:00	Captive	Ridden	1	0	Mickey	Adult bull	0
2016-03-05	17:06:00	Captive	Stable	0	0	Mickey	Adult bull	0
2016-03-05	07:54:00	Captive	Stable	0	0	Mickey	Adult bull	0
2016-03-06	16:38:00	Captive	Stable	0	0	Mickey	Adult bull	0
2016-03-06	06:18:00	Captive	Stable	0	0	Mickey	Adult bull	0
2016-03-06	06:37:00	Captive	Stable	0	0	Mickey	Adult bull	0
2016-03-18	08:17:00	Captive	Boma	0	0	Mickey	Adult bull	0
2016-04-17	09:47:00	Captive	Boma	0	0	Mickey	Adult bull	0
2016-05-22	07:18	Free	Release	0	0	Mickey	Adult bull	3
2016-05-23	07:30	Free	Release	0	0	Mickey	Adult bull	3
2016-05-29	16:35	Free	Release	0	0	Mickey	Adult bull	0
2016-06-07	10:06	Free	Release	0	0	Mickey	Adult bull	0
2016-07-14	16:10:00	Free	Adapt	1	0	Mickey	Adult bull	0
2016-07-16	12:36:00	Free	Adapt	1	0	Mickey	Adult bull	0
2016-07-18	07:35	Free	Adapt	0	0	Mickey	Adult bull	0
2016-07-18	13:50	Free	Adapt	0	0	Mickey	Adult bull	0
2016-07-19	08:42:00	Free	Adapt	0	0	Mickey	Adult bull	0
2016-07-19	08:00:00	Free	Adapt	0	0	Mickey	Adult bull	0
2016-07-20	08:13	Free	Adapt	1	0	Mickey	Adult bull	0
2016-07-20	07:48:00	Free	Adapt	1	0	Mickey	Adult bull	0
2016-07-20	09:22:00	Free	Adapt	1	0	Mickey	Adult bull	0
2016-07-20	08:26:00	Free	Adapt	1	0	Mickey	Adult bull	0
2016-07-21	07:20	Free	Adapt	0	0	Mickey	Adult bull	0
2016-07-21	07:20:00	Free	Adapt	0	0	Mickey	Adult bull	0
2016-07-21	07:32	Free	Adapt	0	0	Mickey	Adult bull	0
2016-07-22	09:39:00	Free	Adapt	0	0	Mickey	Adult bull	0
2016-01-21	10:05:00	Captive	Ridden	0	0	Anna	Adult cow	0
2016-01-21	16:34:00	Captive	Ridden	0	0	Anna	Adult cow	0
2016-01-21	17:30:00	Captive	Ridden	0	0	Anna	Adult cow	2
2016-01-21	08:03:00	Captive	Ridden	0	0	Anna	Adult cow	3
2016-01-22	07:50:00	Captive	Ridden	0	0	Anna	Adult cow	0
2016-01-22	09:20:00	Captive	Ridden	0	0	Anna	Adult cow	0
2016-01-22	10:20:00	Captive	Ridden	0	0	Anna	Adult cow	0
2016-01-23	09:02:00	Captive	Ridden	0	0	Anna	Adult cow	0
2016-01-23	07:25:00	Captive	Ridden	0	0	Anna	Adult cow	3
2016-01-24	09:25:00	Captive	Ridden	0	0	Anna	Adult cow	0
2016-01-24	08:45:00	Captive	Ridden	0	0	Anna	Adult cow	0
2016-01-24	07:20:00	Captive	Ridden	0	0	Anna	Adult cow	3
2016-02-03	09:10:00	Captive	Ridden	0	0	Anna	Adult cow	0
2016-02-03	06:20:00	Captive	Ridden	0	0	Anna	Adult cow	0
2016-02-03	17:00:00	Captive	Ridden	0	0	Anna	Adult cow	0
2016-02-04	06:25:00	Captive	Ridden	0	0	Anna	Adult cow	0
2016-02-04	06:40:00	Captive	Ridden	0	0	Anna	Adult cow	0
2016-03-03	17:38:00	Captive	Ridden	0	0	Anna	Adult cow	0
2016-03-03	17:54:00	Captive	Ridden	0	0	Anna	Adult cow	0
2016-03-03	09:52:00	Captive	Ridden	0	0	Anna	Adult cow	2
2016-03-04	16:22:00	Captive	Ridden	1	0	Anna	Adult cow	0
2016-03-04	16:10:00	Captive	Ridden	1	0	Anna	Adult cow	4
2016-03-04	15:54:00	Captive	Ridden	1	0	Anna	Adult cow	4
2016-03-05	07:54:00	Captive	Stable	0	0	Anna	Adult cow	0
2016-03-05	17:06:00	Captive	Stable	0	0	Anna	Adult cow	2
2016-03-06	06:18:00	Captive	Stable	0	0	Anna	Adult cow	0
2016-03-06	06:37:00	Captive	Stable	0	0	Anna	Adult cow	0
2016-03-06	16:38:00	Captive	Stable	0	0	Anna	Adult cow	2
2016-03-18	08:17:00	Captive	Boma	0	0	Anna	Adult cow	0
2016-05-23	07:30	Free	Release	0	0	Anna	Adult cow	0
2016-05-31	08:26	Free	Release	0	0	Anna	Adult cow	0
2016-06-07	10:06	Free	Release	0	0	Anna	Adult cow	0
2016-06-27	09:17	Free	Release	0	0	Anna	Adult cow	3
2016-07-16	12:36:00	Free	Adapt	1	0	Anna	Adult cow	0
2016-07-18	13:50	Free	Adapt	0	0	Anna	Adult cow	4
2016-07-19	08:42:00	Free	Adapt	0	0	Anna	Adult cow	0
2016-07-19	08:00:00	Free	Adapt	0	0	Anna	Adult cow	0
2016-07-20	08:13	Free	Adapt	1	0	Anna	Adult cow	0
2016-07-20	09:22:00	Free	Adapt	1	0	Anna	Adult cow	0
2016-07-20	08:26:00	Free	Adapt	1	0	Anna	Adult cow	0
2016-07-20	07:48:00	Free	Adapt	1	0	Anna	Adult cow	3
2016-07-21	07:20	Free	Adapt	0	0	Anna	Adult cow	0
2016-07-21	07:32	Free	Adapt	0	0	Anna	Adult cow	0
2016-07-21	07:20:00	Free	Adapt	0	0	Anna	Adult cow	2
2016-07-22	09:39:00	Free	Adapt	0	0	Anna	Adult cow	1
2016-01-21	17:30:00	Captive	Ridden	0	0	Mouse	Adult cow	0
2016-01-21	08:03:00	Captive	Ridden	0	0	Mouse	Adult cow	0
2016-01-22	07:50:00	Captive	Ridden	0	0	Mouse	Adult cow	0
2016-01-22	08:00:00	Captive	Ridden	0	0	Mouse	Adult cow	0
2016-01-22	10:20:00	Captive	Ridden	0	0	Mouse	Adult cow	0
2016-01-24	07:20:00	Captive	Ridden	0	0	Mouse	Adult cow	0
2016-02-03	09:10:00	Captive	Ridden	0	0	Mouse	Adult cow	0
2016-02-03	06:20:00	Captive	Ridden	0	0	Mouse	Adult cow	0
2016-02-04	06:25:00	Captive	Ridden	0	0	Mouse	Adult cow	0
2016-02-04	06:40:00	Captive	Ridden	0	0	Mouse	Adult cow	0
2016-03-03	17:38:00	Captive	Ridden	0	0	Mouse	Adult cow	0
2016-03-03	17:54:00	Captive	Ridden	0	0	Mouse	Adult cow	0
2016-03-04	16:22:00	Captive	Ridden	1	0	Mouse	Adult cow	0
2016-03-04	15:54:00	Captive	Ridden	1	0	Mouse	Adult cow	4
2016-03-05	07:54:00	Captive	Stable	0	0	Mouse	Adult cow	0
2016-03-05	17:06:00	Captive	Stable	0	0	Mouse	Adult cow	2
2016-03-06	16:38:00	Captive	Stable	0	0	Mouse	Adult cow	0
2016-03-06	06:18:00	Captive	Stable	0	0	Mouse	Adult cow	0
2016-03-06	06:37:00	Captive	Stable	0	0	Mouse	Adult cow	0
2016-03-18	08:17:00	Captive	Boma	0	0	Mouse	Adult cow	0
2016-06-07	10:06	Free	Release	0	0	Mouse	Adult cow	0
2016-06-09	15:32	Free	Release	0	0	Mouse	Adult cow	0
2016-07-13	07:58	Free	Adapt	0	0	Mouse	Adult cow	3
2016-07-16	15:01	Free	Adapt	1	0	Mouse	Adult cow	0
2016-07-18	13:50	Free	Adapt	0	0	Mouse	Adult cow	0
2016-07-18	16:05:00	Free	Adapt	0	0	Mouse	Adult cow	0
2016-07-20	08:13	Free	Adapt	1	0	Mouse	Adult cow	0
2016-07-20	07:48:00	Free	Adapt	1	0	Mouse	Adult cow	3
2016-07-21	07:20	Free	Adapt	0	0	Mouse	Adult cow	0
2016-07-21	07:32	Free	Adapt	0	0	Mouse	Adult cow	0
2016-07-22	07:00	Free	Adapt	0	0	Mouse	Adult cow	0
2016-01-21	08:03:00	Captive	Ridden	0	0	Dimpho	Juvenile	0
2016-01-21	17:30:00	Captive	Ridden	0	0	Dimpho	Juvenile	2
2016-01-22	07:50:00	Captive	Ridden	0	0	Dimpho	Juvenile	0
2016-01-22	08:00:00	Captive	Ridden	0	0	Dimpho	Juvenile	0
2016-01-24	07:20:00	Captive	Ridden	0	0	Dimpho	Juvenile	0
2016-02-03	09:10:00	Captive	Ridden	0	0	Dimpho	Juvenile	0
2016-02-03	06:20:00	Captive	Ridden	0	0	Dimpho	Juvenile	0
2016-02-04	06:25:00	Captive	Ridden	0	0	Dimpho	Juvenile	0
2016-02-04	06:40:00	Captive	Ridden	0	0	Dimpho	Juvenile	0
2016-03-03	17:38:00	Captive	Ridden	0	0	Dimpho	Juvenile	0
2016-03-03	17:54:00	Captive	Ridden	0	0	Dimpho	Juvenile	0
2016-03-04	15:54:00	Captive	Ridden	1	0	Dimpho	Juvenile	0
2016-03-04	16:22:00	Captive	Ridden	1	0	Dimpho	Juvenile	0
2016-03-05	17:06:00	Captive	Stable	0	0	Dimpho	Juvenile	0
2016-03-05	07:54:00	Captive	Stable	0	0	Dimpho	Juvenile	0
2016-03-06	16:38:00	Captive	Stable	0	0	Dimpho	Juvenile	0
2016-03-06	06:18:00	Captive	Stable	0	0	Dimpho	Juvenile	0
2016-03-06	06:37:00	Captive	Stable	0	0	Dimpho	Juvenile	0
2016-03-18	08:17:00	Captive	Boma	0	0	Dimpho	Juvenile	0
2016-06-07	10:06	Free	Release	0	0	Dimpho	Juvenile	0
2016-06-09	15:32	Free	Release	0	0	Dimpho	Juvenile	0
2016-07-13	07:58	Free	Adapt	0	0	Dimpho	Juvenile	0
2016-07-16	15:01	Free	Adapt	1	0	Dimpho	Juvenile	0
2016-07-18	16:05:00	Free	Adapt	0	0	Dimpho	Juvenile	0
2016-07-18	13:50	Free	Adapt	0	0	Dimpho	Juvenile	2
2016-07-20	08:13	Free	Adapt	1	0	Dimpho	Juvenile	0
2016-07-20	07:48:00	Free	Adapt	1	0	Dimpho	Juvenile	0
2016-07-21	07:20	Free	Adapt	0	0	Dimpho	Juvenile	0
2016-07-21	07:32	Free	Adapt	0	0	Dimpho	Juvenile	2
2016-07-22	07:00	Free	Adapt	0	0	Dimpho	Juvenile	0
2016-01-21	08:03:00	Captive	Ridden	0	0	Kidibone	Juvenile	0
2016-01-21	10:05:00	Captive	Ridden	0	0	Kidibone	Juvenile	0
2016-01-21	16:34:00	Captive	Ridden	0	0	Kidibone	Juvenile	0
2016-01-21	17:30:00	Captive	Ridden	0	0	Kidibone	Juvenile	2
2016-01-22	07:50:00	Captive	Ridden	0	0	Kidibone	Juvenile	0
2016-01-24	07:20:00	Captive	Ridden	0	0	Kidibone	Juvenile	0
2016-02-03	09:10:00	Captive	Ridden	0	0	Kidibone	Juvenile	0
2016-02-03	06:20:00	Captive	Ridden	0	0	Kidibone	Juvenile	0
2016-02-03	17:00:00	Captive	Ridden	0	0	Kidibone	Juvenile	0
2016-02-04	06:25:00	Captive	Ridden	0	0	Kidibone	Juvenile	0
2016-02-04	06:40:00	Captive	Ridden	0	0	Kidibone	Juvenile	0
2016-03-03	09:52:00	Captive	Ridden	0	0	Kidibone	Juvenile	0
2016-03-03	17:38:00	Captive	Ridden	0	0	Kidibone	Juvenile	0
2016-03-03	17:54:00	Captive	Ridden	0	0	Kidibone	Juvenile	0
2016-03-04	16:10:00	Captive	Ridden	1	0	Kidibone	Juvenile	0
2016-03-04	15:54:00	Captive	Ridden	1	0	Kidibone	Juvenile	0
2016-03-04	16:22:00	Captive	Ridden	1	0	Kidibone	Juvenile	0
2016-03-05	17:06:00	Captive	Stable	0	0	Kidibone	Juvenile	0
2016-03-05	07:54:00	Captive	Stable	0	0	Kidibone	Juvenile	0
2016-03-06	16:38:00	Captive	Stable	0	0	Kidibone	Juvenile	0
2016-03-06	06:37:00	Captive	Stable	0	0	Kidibone	Juvenile	0
2016-03-06	06:18:00	Captive	Stable	0	0	Kidibone	Juvenile	2
2016-03-18	08:17:00	Captive	Boma	0	0	Kidibone	Juvenile	0
2016-05-23	07:30	Free	Release	0	0	Kidibone	Juvenile	0
2016-05-31	08:26	Free	Release	0	0	Kidibone	Juvenile	0
2016-06-07	10:06	Free	Release	0	0	Kidibone	Juvenile	0
2016-06-27	09:17	Free	Release	0	0	Kidibone	Juvenile	3
2016-07-16	12:36:00	Free	Adapt	1	0	Kidibone	Juvenile	0
2016-07-18	13:50	Free	Adapt	0	0	Kidibone	Juvenile	0
2016-07-19	08:42:00	Free	Adapt	0	0	Kidibone	Juvenile	0
2016-07-19	08:00:00	Free	Adapt	0	0	Kidibone	Juvenile	0
2016-07-20	08:13	Free	Adapt	1	0	Kidibone	Juvenile	0
2016-07-20	08:26:00	Free	Adapt	1	0	Kidibone	Juvenile	0
2016-07-20	07:48:00	Free	Adapt	1	0	Kidibone	Juvenile	3
2016-07-21	07:20	Free	Adapt	0	0	Kidibone	Juvenile	0
2016-07-21	07:32	Free	Adapt	0	0	Kidibone	Juvenile	0
2016-07-21	07:20:00	Free	Adapt	0	0	Kidibone	Juvenile	2
2016-07-22	09:39:00	Free	Adapt	0	0	Kidibone	Juvenile	0
2016-01-21	17:30:00	Captive	Ridden	0	0	Sabuku	Juvenile	0
2016-01-21	08:03:00	Captive	Ridden	0	0	Sabuku	Juvenile	0
2016-01-22	07:50:00	Captive	Ridden	0	0	Sabuku	Juvenile	0
2016-01-24	07:20:00	Captive	Ridden	0	0	Sabuku	Juvenile	0
2016-02-03	09:10:00	Captive	Ridden	0	0	Sabuku	Juvenile	0
2016-02-03	06:20:00	Captive	Ridden	0	0	Sabuku	Juvenile	0
2016-02-04	06:25:00	Captive	Ridden	0	0	Sabuku	Juvenile	0
2016-02-04	06:40:00	Captive	Ridden	0	0	Sabuku	Juvenile	0
2016-03-03	17:38:00	Captive	Ridden	0	0	Sabuku	Juvenile	0
2016-03-03	17:54:00	Captive	Ridden	0	0	Sabuku	Juvenile	0
2016-03-04	15:54:00	Captive	Ridden	1	0	Sabuku	Juvenile	0
2016-03-04	16:22:00	Captive	Ridden	1	0	Sabuku	Juvenile	0
2016-03-05	17:06:00	Captive	Stable	0	0	Sabuku	Juvenile	0
2016-03-05	07:54:00	Captive	Stable	0	0	Sabuku	Juvenile	0
2016-03-06	16:38:00	Captive	Stable	0	0	Sabuku	Juvenile	0
2016-03-06	06:37:00	Captive	Stable	0	0	Sabuku	Juvenile	0
2016-03-06	06:18:00	Captive	Stable	0	0	Sabuku	Juvenile	2
2016-03-18	08:17:00	Captive	Boma	0	0	Sabuku	Juvenile	0
2016-06-07	10:06	Free	Release	0	0	Sabuku	Juvenile	0
2016-06-09	15:32	Free	Release	0	0	Sabuku	Juvenile	0
2016-07-13	07:58	Free	Adapt	0	0	Sabuku	Juvenile	0
2016-07-16	15:01	Free	Adapt	1	0	Sabuku	Juvenile	0
2016-07-18	13:50	Free	Adapt	0	0	Sabuku	Juvenile	0
2016-07-18	16:05:00	Free	Adapt	0	0	Sabuku	Juvenile	0
2016-07-20	08:13	Free	Adapt	1	0	Sabuku	Juvenile	0
2016-07-20	07:48:00	Free	Adapt	1	0	Sabuku	Juvenile	0
2016-07-21	07:20	Free	Adapt	0	0	Sabuku	Juvenile	0
2016-07-21	07:32	Free	Adapt	0	0	Sabuku	Juvenile	0
2016-01-21	10:05:00	Captive	Ridden	0	0	Madiba	Sub-adult cow	0
2016-01-21	16:34:00	Captive	Ridden	0	0	Madiba	Sub-adult cow	0
2016-01-21	17:30:00	Captive	Ridden	0	0	Madiba	Sub-adult cow	2
2016-01-21	08:03:00	Captive	Ridden	0	0	Madiba	Sub-adult cow	3
2016-01-22	07:50:00	Captive	Ridden	0	0	Madiba	Sub-adult cow	0
2016-01-22	10:20:00	Captive	Ridden	0	0	Madiba	Sub-adult cow	0
2016-01-24	07:20:00	Captive	Ridden	0	0	Madiba	Sub-adult cow	0
2016-02-03	09:10:00	Captive	Ridden	0	0	Madiba	Sub-adult cow	0
2016-02-03	06:20:00	Captive	Ridden	0	0	Madiba	Sub-adult cow	0
2016-02-03	17:00:00	Captive	Ridden	0	0	Madiba	Sub-adult cow	0
2016-02-04	06:25:00	Captive	Ridden	0	0	Madiba	Sub-adult cow	0
2016-02-04	06:40:00	Captive	Ridden	0	0	Madiba	Sub-adult cow	2
2016-03-03	09:52:00	Captive	Ridden	0	0	Madiba	Sub-adult cow	0
2016-03-03	17:38:00	Captive	Ridden	0	0	Madiba	Sub-adult cow	0
2016-03-03	17:54:00	Captive	Ridden	0	0	Madiba	Sub-adult cow	0
2016-03-04	16:10:00	Captive	Ridden	1	0	Madiba	Sub-adult cow	0
2016-03-04	15:54:00	Captive	Ridden	1	0	Madiba	Sub-adult cow	0
2016-03-04	16:22:00	Captive	Ridden	1	0	Madiba	Sub-adult cow	0
2016-03-05	17:06:00	Captive	Stable	0	0	Madiba	Sub-adult cow	0
2016-03-05	07:54:00	Captive	Stable	0	0	Madiba	Sub-adult cow	0
2016-03-06	16:38:00	Captive	Stable	0	0	Madiba	Sub-adult cow	0
2016-03-06	06:37:00	Captive	Stable	0	0	Madiba	Sub-adult cow	0
2016-03-06	06:18:00	Captive	Stable	0	0	Madiba	Sub-adult cow	2
2016-03-18	08:17:00	Captive	Boma	0	0	Madiba	Sub-adult cow	0
2016-05-23	07:30	Free	Release	0	0	Madiba	Sub-adult cow	0
2016-05-31	08:26	Free	Release	0	0	Madiba	Sub-adult cow	0
2016-06-07	10:06	Free	Release	0	0	Madiba	Sub-adult cow	0
2016-06-27	09:17	Free	Release	0	0	Madiba	Sub-adult cow	3
2016-07-14	16:10:00	Free	Adapt	1	0	Madiba	Sub-adult cow	2
2016-07-16	12:36:00	Free	Adapt	1	0	Madiba	Sub-adult cow	0
2016-07-18	13:50	Free	Adapt	0	0	Madiba	Sub-adult cow	4
2016-07-19	08:42:00	Free	Adapt	0	0	Madiba	Sub-adult cow	0
2016-07-19	08:00:00	Free	Adapt	0	0	Madiba	Sub-adult cow	0
2016-07-20	08:13	Free	Adapt	1	0	Madiba	Sub-adult cow	0
2016-07-20	09:22:00	Free	Adapt	1	0	Madiba	Sub-adult cow	0
2016-07-20	08:26:00	Free	Adapt	1	0	Madiba	Sub-adult cow	0
2016-07-20	07:48:00	Free	Adapt	1	0	Madiba	Sub-adult cow	3
2016-07-21	07:20	Free	Adapt	0	0	Madiba	Sub-adult cow	0
2016-07-21	07:32	Free	Adapt	0	0	Madiba	Sub-adult cow	0
2016-07-21	07:20:00	Free	Adapt	0	0	Madiba	Sub-adult cow	3
2016-07-22	09:39:00	Free	Adapt	0	0	Madiba	Sub-adult cow	1
2016-01-21	08:03:00	Captive	Ridden	0	0	Shambala	Sub-adult cow	0
2016-01-21	10:05:00	Captive	Ridden	0	0	Shambala	Sub-adult cow	0
2016-01-21	17:30:00	Captive	Ridden	0	0	Shambala	Sub-adult cow	2
2016-01-22	07:50:00	Captive	Ridden	0	0	Shambala	Sub-adult cow	0
2016-01-22	08:00:00	Captive	Ridden	0	0	Shambala	Sub-adult cow	0
2016-01-24	07:20:00	Captive	Ridden	0	0	Shambala	Sub-adult cow	0
2016-02-03	09:10:00	Captive	Ridden	0	0	Shambala	Sub-adult cow	0
2016-02-03	06:20:00	Captive	Ridden	0	0	Shambala	Sub-adult cow	0
2016-02-04	06:25:00	Captive	Ridden	0	0	Shambala	Sub-adult cow	0
2016-02-04	06:40:00	Captive	Ridden	0	0	Shambala	Sub-adult cow	0
2016-03-03	17:38:00	Captive	Ridden	0	0	Shambala	Sub-adult cow	0
2016-03-03	17:54:00	Captive	Ridden	0	0	Shambala	Sub-adult cow	0
2016-03-04	16:10:00	Captive	Ridden	1	0	Shambala	Sub-adult cow	0
2016-03-04	15:54:00	Captive	Ridden	1	0	Shambala	Sub-adult cow	0
2016-03-04	16:22:00	Captive	Ridden	1	0	Shambala	Sub-adult cow	0
2016-03-05	17:06:00	Captive	Stable	0	0	Shambala	Sub-adult cow	0
2016-03-05	07:54:00	Captive	Stable	0	0	Shambala	Sub-adult cow	0
2016-03-06	16:38:00	Captive	Stable	0	0	Shambala	Sub-adult cow	0
2016-03-06	06:18:00	Captive	Stable	0	0	Shambala	Sub-adult cow	0
2016-03-06	06:37:00	Captive	Stable	0	0	Shambala	Sub-adult cow	0
2016-03-18	08:17:00	Captive	Boma	0	0	Shambala	Sub-adult cow	0
2016-05-23	15:47	Free	Release	0	0	Shambala	Sub-adult cow	0
2016-06-07	10:06	Free	Release	0	0	Shambala	Sub-adult cow	0
2016-06-09	15:32	Free	Release	0	0	Shambala	Sub-adult cow	0
2016-07-16	15:01	Free	Adapt	1	0	Shambala	Sub-adult cow	0
2016-07-18	13:50	Free	Adapt	0	0	Shambala	Sub-adult cow	0
2016-07-18	16:05:00	Free	Adapt	0	0	Shambala	Sub-adult cow	0
2016-07-20	08:13	Free	Adapt	1	0	Shambala	Sub-adult cow	0
2016-07-20	07:48:00	Free	Adapt	1	0	Shambala	Sub-adult cow	0
2016-07-20	08:26:00	Free	Adapt	1	0	Shambala	Sub-adult cow	0
2016-07-21	07:20	Free	Adapt	0	0	Shambala	Sub-adult cow	0
2016-07-21	07:32	Free	Adapt	0	0	Shambala	Sub-adult cow	0
2016-07-22	07:00	Free	Adapt	0	0	Shambala	Sub-adult cow	0
2016-01-21	17:30:00	Captive	Ridden	0	0	Moya	Suckling calf	0
2016-01-21	08:03:00	Captive	Ridden	0	0	Moya	Suckling calf	0
2016-01-21	10:05:00	Captive	Ridden	0	0	Moya	Suckling calf	0
2016-01-22	07:50:00	Captive	Ridden	0	0	Moya	Suckling calf	0
2016-01-22	10:20:00	Captive	Ridden	0	0	Moya	Suckling calf	0
2016-01-24	07:20:00	Captive	Ridden	0	0	Moya	Suckling calf	0
2016-02-03	09:10:00	Captive	Ridden	0	0	Moya	Suckling calf	0
2016-02-03	06:20:00	Captive	Ridden	0	0	Moya	Suckling calf	0
2016-02-04	06:25:00	Captive	Ridden	0	0	Moya	Suckling calf	0
2016-02-04	06:40:00	Captive	Ridden	0	0	Moya	Suckling calf	0
2016-03-03	17:38:00	Captive	Ridden	0	0	Moya	Suckling calf	0
2016-03-03	17:54:00	Captive	Ridden	0	0	Moya	Suckling calf	0
2016-03-04	15:54:00	Captive	Ridden	1	0	Moya	Suckling calf	0
2016-03-04	16:22:00	Captive	Ridden	1	0	Moya	Suckling calf	0
2016-03-05	17:06:00	Captive	Stable	0	0	Moya	Suckling calf	0
2016-03-05	07:54:00	Captive	Stable	0	0	Moya	Suckling calf	0
2016-03-06	16:38:00	Captive	Stable	0	0	Moya	Suckling calf	0
2016-03-06	06:18:00	Captive	Stable	0	0	Moya	Suckling calf	0
2016-03-06	06:37:00	Captive	Stable	0	0	Moya	Suckling calf	0
2016-03-18	08:17:00	Captive	Boma	0	0	Moya	Suckling calf	0
2016-06-07	10:06	Free	Release	0	0	Moya	Suckling calf	0
2016-06-09	15:32	Free	Release	0	0	Moya	Suckling calf	0
2016-07-13	07:58	Free	Adapt	0	0	Moya	Suckling calf	0
2016-07-16	15:01	Free	Adapt	1	0	Moya	Suckling calf	0
2016-07-18	13:50	Free	Adapt	0	0	Moya	Suckling calf	0
2016-07-18	16:05:00	Free	Adapt	0	0	Moya	Suckling calf	0
2016-07-20	08:13	Free	Adapt	1	0	Moya	Suckling calf	0
2016-07-20	07:48:00	Free	Adapt	1	0	Moya	Suckling calf	0
2016-07-21	07:20	Free	Adapt	0	0	Moya	Suckling calf	0
2016-07-21	07:32	Free	Adapt	0	0	Moya	Suckling calf	0
2016-01-21	17:30:00	Captive	Ridden	0	0	Temba	Suckling calf	0
2016-01-21	08:03:00	Captive	Ridden	0	0	Temba	Suckling calf	0
2016-01-21	10:05:00	Captive	Ridden	0	0	Temba	Suckling calf	0
2016-01-22	07:50:00	Captive	Ridden	0	0	Temba	Suckling calf	0
2016-01-22	08:00:00	Captive	Ridden	0	0	Temba	Suckling calf	0
2016-01-24	07:20:00	Captive	Ridden	0	0	Temba	Suckling calf	0
2016-02-03	09:10:00	Captive	Ridden	0	0	Temba	Suckling calf	0
2016-02-03	06:20:00	Captive	Ridden	0	0	Temba	Suckling calf	0
2016-02-04	06:25:00	Captive	Ridden	0	0	Temba	Suckling calf	0
2016-02-04	06:40:00	Captive	Ridden	0	0	Temba	Suckling calf	0
2016-03-03	17:38:00	Captive	Ridden	0	0	Temba	Suckling calf	0
2016-03-03	17:54:00	Captive	Ridden	0	0	Temba	Suckling calf	0
2016-03-04	16:10:00	Captive	Ridden	1	0	Temba	Suckling calf	0
2016-03-04	15:54:00	Captive	Ridden	1	0	Temba	Suckling calf	0
2016-03-04	16:22:00	Captive	Ridden	1	0	Temba	Suckling calf	0
2016-03-05	17:06:00	Captive	Stable	0	0	Temba	Suckling calf	0
2016-03-05	07:54:00	Captive	Stable	0	0	Temba	Suckling calf	0
2016-03-06	16:38:00	Captive	Stable	0	0	Temba	Suckling calf	0
2016-03-06	06:18:00	Captive	Stable	0	0	Temba	Suckling calf	0
2016-03-06	06:37:00	Captive	Stable	0	0	Temba	Suckling calf	0
2016-03-18	08:17:00	Captive	Boma	0	0	Temba	Suckling calf	0
2016-05-23	15:47	Free	Release	0	0	Temba	Suckling calf	0
2016-06-07	10:06	Free	Release	0	0	Temba	Suckling calf	0
2016-06-09	15:32	Free	Release	0	0	Temba	Suckling calf	0
2016-07-16	15:01	Free	Adapt	1	0	Temba	Suckling calf	0
2016-07-18	16:05:00	Free	Adapt	0	0	Temba	Suckling calf	0
2016-07-18	13:50	Free	Adapt	0	0	Temba	Suckling calf	2
2016-07-20	08:13	Free	Adapt	1	0	Temba	Suckling calf	0
2016-07-20	07:48:00	Free	Adapt	1	0	Temba	Suckling calf	0
2016-07-20	08:26:00	Free	Adapt	1	0	Temba	Suckling calf	0
2016-07-21	07:20	Free	Adapt	0	0	Temba	Suckling calf	0
2016-07-21	07:32	Free	Adapt	0	0	Temba	Suckling calf	0
2016-07-22	07:00	Free	Adapt	0	0	Temba	Suckling calf	0
2016-01-21	11:13:00	Captive	Ridden	0	1	Mickey	Adult bull	0
2016-01-21	10:45:00	Captive	Ridden	0	1	Mickey	Adult bull	0
2016-01-21	09:28:00	Captive	Ridden	0	1	Mickey	Adult bull	0
2016-01-21	08:25:00	Captive	Ridden	0	1	Mickey	Adult bull	0
2016-01-22	11:30:00	Captive	Ridden	0	1	Mickey	Adult bull	0
2016-01-22	11:40:00	Captive	Ridden	0	1	Mickey	Adult bull	0
2016-01-22	08:20:00	Captive	Ridden	0	1	Mickey	Adult bull	0
2016-01-23	06:30:00	Captive	Ridden	0	1	Mickey	Adult bull	0
2016-01-23	09:55:00	Captive	Ridden	0	1	Mickey	Adult bull	0
2016-01-23	08:45:00	Captive	Ridden	0	1	Mickey	Adult bull	0
2016-01-23	09:40:00	Captive	Ridden	0	1	Mickey	Adult bull	0
2016-01-23	06:40:00	Captive	Ridden	0	1	Mickey	Adult bull	0
2016-01-24	08:28:00	Captive	Ridden	0	1	Mickey	Adult bull	0
2016-01-24	09:50:00	Captive	Ridden	0	1	Mickey	Adult bull	0
2016-01-24	07:45:00	Captive	Ridden	0	1	Mickey	Adult bull	0
2016-01-24	06:30:00	Captive	Ridden	0	1	Mickey	Adult bull	0
2016-02-02	18:22:00	Captive	Ridden	0	1	Mickey	Adult bull	0
2016-02-02	17:40:00	Captive	Ridden	0	1	Mickey	Adult bull	0
2016-02-03	19:00:00	Captive	Ridden	0	1	Mickey	Adult bull	0
2016-02-03	07:21:00	Captive	Ridden	0	1	Mickey	Adult bull	0
2016-02-03	18:15:00	Captive	Ridden	0	1	Mickey	Adult bull	0
2016-02-03	18:40:00	Captive	Ridden	0	1	Mickey	Adult bull	0
2016-02-03	08:40:00	Captive	Ridden	0	1	Mickey	Adult bull	0
2016-02-03	06:46:00	Captive	Ridden	0	1	Mickey	Adult bull	0
2016-02-03	07:45:00	Captive	Ridden	0	1	Mickey	Adult bull	0
2016-02-04	08:00:00	Captive	Ridden	0	1	Mickey	Adult bull	0
2016-02-04	09:30:00	Captive	Ridden	0	1	Mickey	Adult bull	0
2016-02-04	17:00:00	Captive	Ridden	0	1	Mickey	Adult bull	0
2016-02-04	18:10:00	Captive	Ridden	0	1	Mickey	Adult bull	0
2016-02-05	08:40:00	Captive	Ridden	0	1	Mickey	Adult bull	0
2016-02-05	07:30:00	Captive	Ridden	0	1	Mickey	Adult bull	0
2016-02-06	16:00:00	Captive	Ridden	0	1	Mickey	Adult bull	0
2016-02-06	06:15:00	Captive	Ridden	0	1	Mickey	Adult bull	0
2016-02-06	08:00:00	Captive	Ridden	0	1	Mickey	Adult bull	0
2016-02-06	08:20:00	Captive	Ridden	0	1	Mickey	Adult bull	0
2016-02-06	08:40:00	Captive	Ridden	0	1	Mickey	Adult bull	0
2016-03-03	16:50:00	Captive	Ridden	0	1	Mickey	Adult bull	0
2016-03-03	17:01:00	Captive	Ridden	0	1	Mickey	Adult bull	0
2016-03-03	10:51:00	Captive	Ridden	0	1	Mickey	Adult bull	0
2016-03-04	16:52:00	Captive	Ridden	1	1	Mickey	Adult bull	0
2016-03-04	08:44:00	Captive	Ridden	1	1	Mickey	Adult bull	0
2016-03-05	07:31:00	Captive	Stable	0	1	Mickey	Adult bull	0
2016-03-05	16:04:00	Captive	Stable	0	1	Mickey	Adult bull	0
2016-03-05	06:33:00	Captive	Stable	0	1	Mickey	Adult bull	0
2016-03-06	16:03:00	Captive	Stable	0	1	Mickey	Adult bull	0
2016-03-06	07:44:00	Captive	Stable	0	1	Mickey	Adult bull	0
2016-03-07	09:29:00	Captive	Stable	0	1	Mickey	Adult bull	0
2016-03-07	16:02:00	Captive	Stable	0	1	Mickey	Adult bull	0
2016-03-07	06:12:00	Captive	Stable	0	1	Mickey	Adult bull	0
2016-03-07	07:55:00	Captive	Stable	0	1	Mickey	Adult bull	0
2016-03-08	16:41:00	Captive	Stable	0	1	Mickey	Adult bull	0
2016-03-08	09:00:00	Captive	Stable	0	1	Mickey	Adult bull	0
2016-03-08	08:09:00	Captive	Stable	0	1	Mickey	Adult bull	0
2016-03-08	06:14:00	Captive	Stable	0	1	Mickey	Adult bull	0
2016-03-09	08:59:00	Captive	Stable	1	1	Mickey	Adult bull	0
2016-03-09	06:20:00	Captive	Stable	1	1	Mickey	Adult bull	0
2016-03-09	07:47:00	Captive	Stable	1	1	Mickey	Adult bull	0
2016-03-10	17:33:00	Captive	Stable	0	1	Mickey	Adult bull	0
2016-03-10	08:55:00	Captive	Stable	0	1	Mickey	Adult bull	0
2016-03-10	07:33:00	Captive	Stable	0	1	Mickey	Adult bull	0
2016-03-11	06:26:00	Captive	Stable	0	1	Mickey	Adult bull	0
2016-03-11	06:53:00	Captive	Stable	0	1	Mickey	Adult bull	0
2016-03-11	09:11:00	Captive	Stable	0	1	Mickey	Adult bull	0
2016-03-12	08:44:00	Captive	Stable	0	1	Mickey	Adult bull	0
2016-03-12	16:42:00	Captive	Stable	0	1	Mickey	Adult bull	0
2016-03-12	07:31:00	Captive	Stable	0	1	Mickey	Adult bull	0
2016-03-13	07:15:00	Captive	Stable	0	1	Mickey	Adult bull	0
2016-03-13	16:15:00	Captive	Stable	0	1	Mickey	Adult bull	0
2016-03-14	16:40:00	Captive	Stable	0	1	Mickey	Adult bull	0
2016-03-14	09:08:00	Captive	Stable	0	1	Mickey	Adult bull	0
2016-03-14	07:25:00	Captive	Stable	0	1	Mickey	Adult bull	0
2016-03-15	17:05:00	Captive	Stable	0	1	Mickey	Adult bull	0
2016-03-15	16:49:00	Captive	Stable	0	1	Mickey	Adult bull	0
2016-03-15	06:37:00	Captive	Stable	0	1	Mickey	Adult bull	0
2016-03-15	08:01:00	Captive	Stable	0	1	Mickey	Adult bull	0
2016-03-16	17:06:00	Captive	Stable	0	1	Mickey	Adult bull	0
2016-03-16	06:38:00	Captive	Stable	0	1	Mickey	Adult bull	0
2016-03-16	08:55:00	Captive	Stable	0	1	Mickey	Adult bull	0
2016-03-17	07:45:00	Captive	Boma	1	1	Mickey	Adult bull	0
2016-03-18	06:44:00	Captive	Boma	0	1	Mickey	Adult bull	0
2016-03-18	17:50:00	Captive	Boma	0	1	Mickey	Adult bull	0
2016-03-19	17:12:00	Captive	Boma	0	1	Mickey	Adult bull	0
2016-03-19	07:10:00	Captive	Boma	0	1	Mickey	Adult bull	0
2016-03-20	08:20:00	Captive	Boma	0	1	Mickey	Adult bull	0
2016-03-20	07:24:00	Captive	Boma	0	1	Mickey	Adult bull	0
2016-03-20	06:04:00	Captive	Boma	0	1	Mickey	Adult bull	0
2016-03-21	05:55:00	Captive	Boma	0	1	Mickey	Adult bull	0
2016-03-21	18:05:00	Captive	Boma	0	1	Mickey	Adult bull	0
2016-03-21	06:08:00	Captive	Boma	0	1	Mickey	Adult bull	0
2016-03-21	12:50:00	Captive	Boma	0	1	Mickey	Adult bull	0
2016-03-22	05:58:00	Captive	Boma	0	1	Mickey	Adult bull	0
2016-03-22	07:25:00	Captive	Boma	0	1	Mickey	Adult bull	0
2016-03-22	08:35:00	Captive	Boma	0	1	Mickey	Adult bull	0
2016-03-23	16:33:00	Captive	Boma	0	1	Mickey	Adult bull	0
2016-03-23	17:29:00	Captive	Boma	0	1	Mickey	Adult bull	0
2016-03-23	07:15:00	Captive	Boma	0	1	Mickey	Adult bull	0
2016-03-24	07:07:00	Captive	Boma	0	1	Mickey	Adult bull	0
2016-03-24	08:10:00	Captive	Boma	0	1	Mickey	Adult bull	0
2016-03-24	06:20:00	Captive	Boma	0	1	Mickey	Adult bull	0
2016-03-24	08:31:00	Captive	Boma	0	1	Mickey	Adult bull	0
2016-03-25	16:37:00	Captive	Boma	0	1	Mickey	Adult bull	0
2016-03-25	07:11:00	Captive	Boma	0	1	Mickey	Adult bull	0
2016-03-26	16:24:00	Captive	Boma	0	1	Mickey	Adult bull	0
2016-03-26	07:56:00	Captive	Boma	0	1	Mickey	Adult bull	0
2016-03-27	10:25:00	Captive	Boma	0	1	Mickey	Adult bull	0
2016-03-28	16:20:00	Captive	Boma	0	1	Mickey	Adult bull	0
2016-03-28	06:47:00	Captive	Boma	0	1	Mickey	Adult bull	0
2016-03-29	07:03:00	Captive	Boma	0	1	Mickey	Adult bull	0
2016-03-29	16:09:00	Captive	Boma	0	1	Mickey	Adult bull	0
2016-03-30	07:40:00	Captive	Boma	0	1	Mickey	Adult bull	0
2016-04-15	16:05:00	Captive	Boma	0	1	Mickey	Adult bull	0
2016-04-15	17:55:00	Captive	Boma	0	1	Mickey	Adult bull	0
2016-04-16	05:55:00	Captive	Boma	0	1	Mickey	Adult bull	0
2016-04-16	08:59:00	Captive	Boma	0	1	Mickey	Adult bull	0
2016-04-16	09:20:00	Captive	Boma	0	1	Mickey	Adult bull	0
2016-04-17	05:58:00	Captive	Boma	0	1	Mickey	Adult bull	3
2016-05-22	17:10	Free	Release	0	1	Mickey	Adult bull	2
2016-05-22	09:10	Free	Release	0	1	Mickey	Adult bull	4
2016-05-22	08:49	Free	Release	0	1	Mickey	Adult bull	4
2016-05-23	16:01	Free	Release	0	1	Mickey	Adult bull	0
2016-05-24	07:39	Free	Release	1	1	Mickey	Adult bull	0
2016-05-24	08:11	Free	Release	1	1	Mickey	Adult bull	3
2016-05-24	15:37	Free	Release	1	1	Mickey	Adult bull	3
2016-05-25	15:30	Free	Release	0	1	Mickey	Adult bull	4
2016-05-25	07:18	Free	Release	0	1	Mickey	Adult bull	4
2016-05-26	07:04	Free	Release	1	1	Mickey	Adult bull	3
2016-05-26	16:18	Free	Release	1	1	Mickey	Adult bull	4
2016-05-27	17:03	Free	Release	0	1	Mickey	Adult bull	0
2016-05-27	16:01	Free	Release	0	1	Mickey	Adult bull	4
2016-05-27	07:27	Free	Release	0	1	Mickey	Adult bull	4
2016-05-28	09:33	Free	Release	0	1	Mickey	Adult bull	4
2016-05-29	15:56	Free	Release	0	1	Mickey	Adult bull	2
2016-05-29	07:45	Free	Release	0	1	Mickey	Adult bull	4
2016-05-31	15:48	Free	Release	0	1	Mickey	Adult bull	4
2016-05-31	16:16	Free	Release	0	1	Mickey	Adult bull	4
2016-06-02	08:13	Free	Release	0	1	Mickey	Adult bull	0
2016-06-02	08:56	Free	Release	0	1	Mickey	Adult bull	0
2016-06-02	07:40	Free	Release	0	1	Mickey	Adult bull	0
2016-06-02	08:35	Free	Release	0	1	Mickey	Adult bull	2
2016-06-02	07:23	Free	Release	0	1	Mickey	Adult bull	4
2016-06-03	08:52	Free	Release	1	1	Mickey	Adult bull	0
2016-06-06	09:25	Free	Release	1	1	Mickey	Adult bull	0
2016-06-06	11:24	Free	Release	1	1	Mickey	Adult bull	0
2016-06-06	15:27	Free	Release	1	1	Mickey	Adult bull	0
2016-06-06	10:25	Free	Release	1	1	Mickey	Adult bull	0
2016-06-06	12:51	Free	Release	1	1	Mickey	Adult bull	0
2016-06-06	07:58	Free	Release	1	1	Mickey	Adult bull	0
2016-06-06	07:42	Free	Release	1	1	Mickey	Adult bull	3
2016-06-07	12:18	Free	Release	0	1	Mickey	Adult bull	0
2016-06-07	12:54	Free	Release	0	1	Mickey	Adult bull	0
2016-06-07	07:41	Free	Release	0	1	Mickey	Adult bull	0
2016-06-07	11:02	Free	Release	0	1	Mickey	Adult bull	2
2016-06-07	12:41	Free	Release	0	1	Mickey	Adult bull	3
2016-06-09	09:34	Free	Release	0	1	Mickey	Adult bull	0
2016-06-09	10:07	Free	Release	0	1	Mickey	Adult bull	0
2016-06-10	13:13	Free	Release	0	1	Mickey	Adult bull	0
2016-06-10	14:08	Free	Release	0	1	Mickey	Adult bull	0
2016-06-10	13:57	Free	Release	0	1	Mickey	Adult bull	0
2016-06-10	12:53	Free	Release	0	1	Mickey	Adult bull	0
2016-06-10	14:18	Free	Release	0	1	Mickey	Adult bull	0
2016-06-10	12:27	Free	Release	0	1	Mickey	Adult bull	0
2016-06-10	15:40	Free	Release	0	1	Mickey	Adult bull	0
2016-06-12	08:37	Free	Release	0	1	Mickey	Adult bull	0
2016-06-12	09:24	Free	Release	0	1	Mickey	Adult bull	0
2016-06-12	16:13	Free	Release	0	1	Mickey	Adult bull	0
2016-06-14	16:50	Free	Release	0	1	Mickey	Adult bull	0
2016-06-14	08:00	Free	Release	0	1	Mickey	Adult bull	0
2016-06-14	16:21	Free	Release	0	1	Mickey	Adult bull	0
2016-06-14	08:29	Free	Release	0	1	Mickey	Adult bull	0
2016-06-14	08:53	Free	Release	0	1	Mickey	Adult bull	0
2016-06-15	10:44	Free	Release	0	1	Mickey	Adult bull	0
2016-06-15	10:21	Free	Release	0	1	Mickey	Adult bull	0
2016-06-15	11:03	Free	Release	0	1	Mickey	Adult bull	0
2016-06-16	09:08	Free	Release	0	1	Mickey	Adult bull	0
2016-06-17	10:03	Free	Release	0	1	Mickey	Adult bull	0
2016-06-17	16:30	Free	Release	0	1	Mickey	Adult bull	0
2016-06-17	10:32	Free	Release	0	1	Mickey	Adult bull	0
2016-06-21	16:36	Free	Release	0	1	Mickey	Adult bull	0
2016-06-21	13:30	Free	Release	0	1	Mickey	Adult bull	0
2016-06-22	16:06	Free	Release	0	1	Mickey	Adult bull	0
2016-06-23	07:51	Free	Release	0	1	Mickey	Adult bull	0
2016-06-23	08:51	Free	Release	0	1	Mickey	Adult bull	0
2016-06-24	08:12	Free	Release	1	1	Mickey	Adult bull	0
2016-06-25	08:05	Free	Release	1	1	Mickey	Adult bull	0
2016-06-26	09:30	Free	Release	0	1	Mickey	Adult bull	0
2016-06-26	09:42	Free	Release	0	1	Mickey	Adult bull	0
2016-06-26	11:27	Free	Release	0	1	Mickey	Adult bull	0
2016-06-26	09:08	Free	Release	0	1	Mickey	Adult bull	0
2016-06-26	11:02	Free	Release	0	1	Mickey	Adult bull	0
2016-06-28	11:23	Free	Adapt	0	1	Mickey	Adult bull	0
2016-06-28	15:38	Free	Adapt	0	1	Mickey	Adult bull	0
2016-06-28	15:52	Free	Adapt	0	1	Mickey	Adult bull	0
2016-06-28	08:54	Free	Adapt	0	1	Mickey	Adult bull	0
2016-07-04	16:50	Free	Adapt	0	1	Mickey	Adult bull	0
2016-07-05	15:09	Free	Adapt	1	1	Mickey	Adult bull	0
2016-07-16	07:44	Free	Adapt	1	1	Mickey	Adult bull	0
2016-07-16	13:37:00	Free	Adapt	1	1	Mickey	Adult bull	0
2016-01-21	11:13:00	Captive	Ridden	0	1	Anna	Adult cow	0
2016-01-21	10:45:00	Captive	Ridden	0	1	Anna	Adult cow	0
2016-01-21	08:25:00	Captive	Ridden	0	1	Anna	Adult cow	0
2016-01-21	09:28:00	Captive	Ridden	0	1	Anna	Adult cow	3
2016-01-22	11:30:00	Captive	Ridden	0	1	Anna	Adult cow	0
2016-01-22	11:40:00	Captive	Ridden	0	1	Anna	Adult cow	3
2016-01-23	06:30:00	Captive	Ridden	0	1	Anna	Adult cow	0
2016-01-23	09:55:00	Captive	Ridden	0	1	Anna	Adult cow	0
2016-01-23	09:40:00	Captive	Ridden	0	1	Anna	Adult cow	0
2016-01-23	06:40:00	Captive	Ridden	0	1	Anna	Adult cow	0
2016-01-24	07:45:00	Captive	Ridden	0	1	Anna	Adult cow	0
2016-01-24	08:28:00	Captive	Ridden	0	1	Anna	Adult cow	1
2016-01-24	06:30:00	Captive	Ridden	0	1	Anna	Adult cow	3
2016-02-02	18:22:00	Captive	Ridden	0	1	Anna	Adult cow	1
2016-02-02	17:40:00	Captive	Ridden	0	1	Anna	Adult cow	4
2016-02-03	09:30:00	Captive	Ridden	0	1	Anna	Adult cow	0
2016-02-03	19:00:00	Captive	Ridden	0	1	Anna	Adult cow	0
2016-02-03	07:21:00	Captive	Ridden	0	1	Anna	Adult cow	0
2016-02-03	09:41:00	Captive	Ridden	0	1	Anna	Adult cow	0
2016-02-03	18:15:00	Captive	Ridden	0	1	Anna	Adult cow	0
2016-02-03	08:40:00	Captive	Ridden	0	1	Anna	Adult cow	0
2016-02-03	07:45:00	Captive	Ridden	0	1	Anna	Adult cow	0
2016-02-03	18:40:00	Captive	Ridden	0	1	Anna	Adult cow	3
2016-02-03	06:46:00	Captive	Ridden	0	1	Anna	Adult cow	3
2016-02-04	08:00:00	Captive	Ridden	0	1	Anna	Adult cow	0
2016-02-04	09:30:00	Captive	Ridden	0	1	Anna	Adult cow	0
2016-02-04	18:10:00	Captive	Ridden	0	1	Anna	Adult cow	4
2016-02-05	07:30:00	Captive	Ridden	0	1	Anna	Adult cow	0
2016-02-06	16:00:00	Captive	Ridden	0	1	Anna	Adult cow	0
2016-02-06	08:00:00	Captive	Ridden	0	1	Anna	Adult cow	0
2016-02-06	08:20:00	Captive	Ridden	0	1	Anna	Adult cow	0
2016-02-06	06:15:00	Captive	Ridden	0	1	Anna	Adult cow	3
2016-02-06	08:40:00	Captive	Ridden	0	1	Anna	Adult cow	3
2016-03-03	10:32:00	Captive	Ridden	0	1	Anna	Adult cow	0
2016-03-03	10:15:00	Captive	Ridden	0	1	Anna	Adult cow	0
2016-03-03	16:50:00	Captive	Ridden	0	1	Anna	Adult cow	1
2016-03-03	17:01:00	Captive	Ridden	0	1	Anna	Adult cow	1
2016-03-03	10:51:00	Captive	Ridden	0	1	Anna	Adult cow	2
2016-03-04	16:52:00	Captive	Ridden	1	1	Anna	Adult cow	0
2016-03-04	15:38:00	Captive	Ridden	1	1	Anna	Adult cow	0
2016-03-04	09:24:00	Captive	Ridden	1	1	Anna	Adult cow	0
2016-03-04	08:44:00	Captive	Ridden	1	1	Anna	Adult cow	0
2016-03-05	06:33:00	Captive	Stable	0	1	Anna	Adult cow	0
2016-03-05	16:04:00	Captive	Stable	0	1	Anna	Adult cow	2
2016-03-05	07:31:00	Captive	Stable	0	1	Anna	Adult cow	3
2016-03-06	16:03:00	Captive	Stable	0	1	Anna	Adult cow	0
2016-03-06	07:44:00	Captive	Stable	0	1	Anna	Adult cow	0
2016-03-07	16:02:00	Captive	Stable	0	1	Anna	Adult cow	0
2016-03-07	09:29:00	Captive	Stable	0	1	Anna	Adult cow	2
2016-03-07	06:12:00	Captive	Stable	0	1	Anna	Adult cow	2
2016-03-07	07:55:00	Captive	Stable	0	1	Anna	Adult cow	2
2016-03-08	06:14:00	Captive	Stable	0	1	Anna	Adult cow	0
2016-03-08	16:41:00	Captive	Stable	0	1	Anna	Adult cow	2
2016-03-08	08:09:00	Captive	Stable	0	1	Anna	Adult cow	2
2016-03-09	08:59:00	Captive	Stable	1	1	Anna	Adult cow	0
2016-03-09	06:20:00	Captive	Stable	1	1	Anna	Adult cow	2
2016-03-09	07:47:00	Captive	Stable	1	1	Anna	Adult cow	2
2016-03-10	17:33:00	Captive	Stable	0	1	Anna	Adult cow	0
2016-03-10	08:55:00	Captive	Stable	0	1	Anna	Adult cow	0
2016-03-10	16:16:00	Captive	Stable	0	1	Anna	Adult cow	0
2016-03-10	07:33:00	Captive	Stable	0	1	Anna	Adult cow	3
2016-03-11	09:11:00	Captive	Stable	0	1	Anna	Adult cow	0
2016-03-11	06:26:00	Captive	Stable	0	1	Anna	Adult cow	2
2016-03-11	06:53:00	Captive	Stable	0	1	Anna	Adult cow	2
2016-03-12	08:44:00	Captive	Stable	0	1	Anna	Adult cow	0
2016-03-12	07:31:00	Captive	Stable	0	1	Anna	Adult cow	1
2016-03-12	16:42:00	Captive	Stable	0	1	Anna	Adult cow	2
2016-03-13	07:15:00	Captive	Stable	0	1	Anna	Adult cow	0
2016-03-13	16:15:00	Captive	Stable	0	1	Anna	Adult cow	0
2016-03-14	09:08:00	Captive	Stable	0	1	Anna	Adult cow	0
2016-03-14	07:25:00	Captive	Stable	0	1	Anna	Adult cow	0
2016-03-14	16:40:00	Captive	Stable	0	1	Anna	Adult cow	3
2016-03-15	17:05:00	Captive	Stable	0	1	Anna	Adult cow	0
2016-03-15	16:49:00	Captive	Stable	0	1	Anna	Adult cow	0
2016-03-15	06:37:00	Captive	Stable	0	1	Anna	Adult cow	0
2016-03-15	08:01:00	Captive	Stable	0	1	Anna	Adult cow	0
2016-03-16	08:55:00	Captive	Stable	0	1	Anna	Adult cow	0
2016-03-16	17:06:00	Captive	Stable	0	1	Anna	Adult cow	2
2016-03-16	06:38:00	Captive	Stable	0	1	Anna	Adult cow	3
2016-03-17	07:45:00	Captive	Boma	1	1	Anna	Adult cow	0
2016-03-18	06:44:00	Captive	Boma	0	1	Anna	Adult cow	0
2016-03-18	09:28:00	Captive	Boma	0	1	Anna	Adult cow	0
2016-03-18	17:50:00	Captive	Boma	0	1	Anna	Adult cow	2
2016-03-19	16:15:00	Captive	Boma	0	1	Anna	Adult cow	0
2016-03-19	07:10:00	Captive	Boma	0	1	Anna	Adult cow	2
2016-03-19	17:12:00	Captive	Boma	0	1	Anna	Adult cow	3
2016-03-20	08:20:00	Captive	Boma	0	1	Anna	Adult cow	0
2016-03-20	07:24:00	Captive	Boma	0	1	Anna	Adult cow	0
2016-03-20	06:04:00	Captive	Boma	0	1	Anna	Adult cow	3
2016-03-21	12:50:00	Captive	Boma	0	1	Anna	Adult cow	0
2016-03-21	05:55:00	Captive	Boma	0	1	Anna	Adult cow	2
2016-03-21	18:05:00	Captive	Boma	0	1	Anna	Adult cow	2
2016-03-21	06:08:00	Captive	Boma	0	1	Anna	Adult cow	2
2016-03-22	07:25:00	Captive	Boma	0	1	Anna	Adult cow	0
2016-03-22	08:35:00	Captive	Boma	0	1	Anna	Adult cow	0
2016-03-22	05:58:00	Captive	Boma	0	1	Anna	Adult cow	2
2016-03-23	16:33:00	Captive	Boma	0	1	Anna	Adult cow	0
2016-03-23	17:29:00	Captive	Boma	0	1	Anna	Adult cow	0
2016-03-23	07:15:00	Captive	Boma	0	1	Anna	Adult cow	0
2016-03-24	07:07:00	Captive	Boma	0	1	Anna	Adult cow	0
2016-03-24	08:10:00	Captive	Boma	0	1	Anna	Adult cow	0
2016-03-24	08:31:00	Captive	Boma	0	1	Anna	Adult cow	0
2016-03-24	06:20:00	Captive	Boma	0	1	Anna	Adult cow	3
2016-03-25	07:11:00	Captive	Boma	0	1	Anna	Adult cow	2
2016-03-26	16:24:00	Captive	Boma	0	1	Anna	Adult cow	0
2016-03-26	07:56:00	Captive	Boma	0	1	Anna	Adult cow	2
2016-03-27	10:25:00	Captive	Boma	0	1	Anna	Adult cow	0
2016-03-28	16:20:00	Captive	Boma	0	1	Anna	Adult cow	0
2016-03-28	06:47:00	Captive	Boma	0	1	Anna	Adult cow	0
2016-03-29	07:03:00	Captive	Boma	0	1	Anna	Adult cow	2
2016-03-29	16:09:00	Captive	Boma	0	1	Anna	Adult cow	2
2016-03-30	07:40:00	Captive	Boma	0	1	Anna	Adult cow	3
2016-04-15	16:05:00	Captive	Boma	0	1	Anna	Adult cow	0
2016-04-15	17:55:00	Captive	Boma	0	1	Anna	Adult cow	0
2016-04-16	09:20:00	Captive	Boma	0	1	Anna	Adult cow	0
2016-04-16	05:55:00	Captive	Boma	0	1	Anna	Adult cow	3
2016-04-16	08:59:00	Captive	Boma	0	1	Anna	Adult cow	3
2016-04-17	08:47:00	Captive	Boma	0	1	Anna	Adult cow	0
2016-04-17	08:33:00	Captive	Boma	0	1	Anna	Adult cow	0
2016-04-17	05:58:00	Captive	Boma	0	1	Anna	Adult cow	4
2016-05-22	16:54	Free	Release	0	1	Anna	Adult cow	2
2016-05-23	16:53	Free	Release	0	1	Anna	Adult cow	0
2016-05-23	07:54	Free	Release	0	1	Anna	Adult cow	2
2016-05-24	07:12	Free	Release	1	1	Anna	Adult cow	0
2016-05-24	06:56	Free	Release	1	1	Anna	Adult cow	0
2016-05-24	15:37	Free	Release	1	1	Anna	Adult cow	1
2016-05-24	08:11	Free	Release	1	1	Anna	Adult cow	2
2016-05-25	15:30	Free	Release	0	1	Anna	Adult cow	0
2016-05-25	07:18	Free	Release	0	1	Anna	Adult cow	3
2016-05-26	16:18	Free	Release	1	1	Anna	Adult cow	0
2016-05-27	17:03	Free	Release	0	1	Anna	Adult cow	0
2016-05-27	07:27	Free	Release	0	1	Anna	Adult cow	0
2016-05-27	16:01	Free	Release	0	1	Anna	Adult cow	2
2016-05-28	09:33	Free	Release	0	1	Anna	Adult cow	3
2016-05-29	15:56	Free	Release	0	1	Anna	Adult cow	0
2016-05-31	15:48	Free	Release	0	1	Anna	Adult cow	4
2016-06-01	16:26	Free	Release	1	1	Anna	Adult cow	0
2016-06-02	08:13	Free	Release	0	1	Anna	Adult cow	0
2016-06-02	09:54	Free	Release	0	1	Anna	Adult cow	0
2016-06-02	08:56	Free	Release	0	1	Anna	Adult cow	0
2016-06-02	09:22	Free	Release	0	1	Anna	Adult cow	0
2016-06-02	07:40	Free	Release	0	1	Anna	Adult cow	0
2016-06-02	07:23	Free	Release	0	1	Anna	Adult cow	3
2016-06-03	08:52	Free	Release	1	1	Anna	Adult cow	0
2016-06-06	09:25	Free	Release	1	1	Anna	Adult cow	0
2016-06-06	15:27	Free	Release	1	1	Anna	Adult cow	0
2016-06-06	10:25	Free	Release	1	1	Anna	Adult cow	0
2016-06-06	12:51	Free	Release	1	1	Anna	Adult cow	0
2016-06-06	07:58	Free	Release	1	1	Anna	Adult cow	3
2016-06-06	11:24	Free	Release	1	1	Anna	Adult cow	4
2016-06-07	12:18	Free	Release	0	1	Anna	Adult cow	0
2016-06-07	12:54	Free	Release	0	1	Anna	Adult cow	0
2016-06-07	12:41	Free	Release	0	1	Anna	Adult cow	3
2016-06-07	11:02	Free	Release	0	1	Anna	Adult cow	3
2016-06-07	07:41	Free	Release	0	1	Anna	Adult cow	4
2016-06-09	10:07	Free	Release	0	1	Anna	Adult cow	0
2016-06-09	09:34	Free	Release	0	1	Anna	Adult cow	3
2016-06-10	13:13	Free	Release	0	1	Anna	Adult cow	0
2016-06-10	14:08	Free	Release	0	1	Anna	Adult cow	0
2016-06-10	13:57	Free	Release	0	1	Anna	Adult cow	0
2016-06-10	12:53	Free	Release	0	1	Anna	Adult cow	0
2016-06-10	14:18	Free	Release	0	1	Anna	Adult cow	0
2016-06-10	12:27	Free	Release	0	1	Anna	Adult cow	0
2016-06-10	15:40	Free	Release	0	1	Anna	Adult cow	0
2016-06-12	08:37	Free	Release	0	1	Anna	Adult cow	0
2016-06-12	09:24	Free	Release	0	1	Anna	Adult cow	0
2016-06-12	16:13	Free	Release	0	1	Anna	Adult cow	4
2016-06-14	08:00	Free	Release	0	1	Anna	Adult cow	0
2016-06-14	08:29	Free	Release	0	1	Anna	Adult cow	0
2016-06-14	08:53	Free	Release	0	1	Anna	Adult cow	0
2016-06-14	16:50	Free	Release	0	1	Anna	Adult cow	2
2016-06-15	10:44	Free	Release	0	1	Anna	Adult cow	0
2016-06-15	11:03	Free	Release	0	1	Anna	Adult cow	0
2016-06-16	08:28	Free	Release	0	1	Anna	Adult cow	0
2016-06-16	09:08	Free	Release	0	1	Anna	Adult cow	0
2016-06-16	05:58	Free	Release	0	1	Anna	Adult cow	4
2016-06-17	16:30	Free	Release	0	1	Anna	Adult cow	0
2016-06-17	10:03	Free	Release	0	1	Anna	Adult cow	3
2016-06-17	10:32	Free	Release	0	1	Anna	Adult cow	4
2016-06-21	16:07	Free	Release	0	1	Anna	Adult cow	0
2016-06-21	16:36	Free	Release	0	1	Anna	Adult cow	3
2016-06-21	13:30	Free	Release	0	1	Anna	Adult cow	4
2016-06-22	08:18	Free	Release	0	1	Anna	Adult cow	0
2016-06-22	08:58	Free	Release	0	1	Anna	Adult cow	4
2016-06-22	09:20	Free	Release	0	1	Anna	Adult cow	4
2016-06-23	07:51	Free	Release	0	1	Anna	Adult cow	0
2016-06-23	07:32	Free	Release	0	1	Anna	Adult cow	3
2016-06-23	08:51	Free	Release	0	1	Anna	Adult cow	4
2016-06-24	08:12	Free	Release	1	1	Anna	Adult cow	3
2016-06-25	08:05	Free	Release	1	1	Anna	Adult cow	4
2016-06-26	09:30	Free	Release	0	1	Anna	Adult cow	0
2016-06-26	11:27	Free	Release	0	1	Anna	Adult cow	0
2016-06-26	09:08	Free	Release	0	1	Anna	Adult cow	0
2016-06-26	11:02	Free	Release	0	1	Anna	Adult cow	4
2016-06-28	08:54	Free	Adapt	0	1	Anna	Adult cow	0
2016-06-28	15:38	Free	Adapt	0	1	Anna	Adult cow	2
2016-07-01	11:20	Free	Adapt	1	1	Anna	Adult cow	4
2016-07-05	07:25	Free	Adapt	1	1	Anna	Adult cow	0
2016-07-05	15:09	Free	Adapt	1	1	Anna	Adult cow	3
2016-07-16	13:37:00	Free	Adapt	1	1	Anna	Adult cow	3
2016-01-21	11:13:00	Captive	Ridden	0	1	Mouse	Adult cow	0
2016-01-21	10:45:00	Captive	Ridden	0	1	Mouse	Adult cow	0
2016-01-21	09:28:00	Captive	Ridden	0	1	Mouse	Adult cow	0
2016-01-22	11:30:00	Captive	Ridden	0	1	Mouse	Adult cow	0
2016-01-22	16:30:00	Captive	Ridden	0	1	Mouse	Adult cow	0
2016-01-23	10:50:00	Captive	Ridden	0	1	Mouse	Adult cow	0
2016-01-23	06:40:00	Captive	Ridden	0	1	Mouse	Adult cow	0
2016-01-23	06:30:00	Captive	Ridden	0	1	Mouse	Adult cow	1
2016-01-24	16:45:00	Captive	Ridden	0	1	Mouse	Adult cow	0
2016-01-24	06:30:00	Captive	Ridden	0	1	Mouse	Adult cow	1
2016-02-02	18:22:00	Captive	Ridden	0	1	Mouse	Adult cow	0
2016-02-02	17:40:00	Captive	Ridden	0	1	Mouse	Adult cow	0
2016-02-03	19:00:00	Captive	Ridden	0	1	Mouse	Adult cow	0
2016-02-03	09:41:00	Captive	Ridden	0	1	Mouse	Adult cow	0
2016-02-03	18:15:00	Captive	Ridden	0	1	Mouse	Adult cow	0
2016-02-03	08:40:00	Captive	Ridden	0	1	Mouse	Adult cow	0
2016-02-03	07:45:00	Captive	Ridden	0	1	Mouse	Adult cow	0
2016-02-03	18:40:00	Captive	Ridden	0	1	Mouse	Adult cow	2
2016-02-04	17:00:00	Captive	Ridden	0	1	Mouse	Adult cow	0
2016-02-04	08:20:00	Captive	Ridden	0	1	Mouse	Adult cow	0
2016-02-04	18:10:00	Captive	Ridden	0	1	Mouse	Adult cow	1
2016-02-05	08:40:00	Captive	Ridden	0	1	Mouse	Adult cow	0
2016-02-06	08:40:00	Captive	Ridden	0	1	Mouse	Adult cow	0
2016-02-06	06:15:00	Captive	Ridden	0	1	Mouse	Adult cow	1
2016-03-03	16:50:00	Captive	Ridden	0	1	Mouse	Adult cow	2
2016-03-03	17:01:00	Captive	Ridden	0	1	Mouse	Adult cow	3
2016-03-04	16:52:00	Captive	Ridden	1	1	Mouse	Adult cow	0
2016-03-04	15:38:00	Captive	Ridden	1	1	Mouse	Adult cow	0
2016-03-04	09:24:00	Captive	Ridden	1	1	Mouse	Adult cow	0
2016-03-04	08:44:00	Captive	Ridden	1	1	Mouse	Adult cow	0
2016-03-05	16:38:00	Captive	Stable	0	1	Mouse	Adult cow	0
2016-03-05	07:31:00	Captive	Stable	0	1	Mouse	Adult cow	0
2016-03-05	06:33:00	Captive	Stable	0	1	Mouse	Adult cow	2
2016-03-06	16:03:00	Captive	Stable	0	1	Mouse	Adult cow	0
2016-03-06	07:44:00	Captive	Stable	0	1	Mouse	Adult cow	0
2016-03-07	09:29:00	Captive	Stable	0	1	Mouse	Adult cow	0
2016-03-07	16:02:00	Captive	Stable	0	1	Mouse	Adult cow	0
2016-03-07	06:12:00	Captive	Stable	0	1	Mouse	Adult cow	0
2016-03-07	07:55:00	Captive	Stable	0	1	Mouse	Adult cow	0
2016-03-08	16:41:00	Captive	Stable	0	1	Mouse	Adult cow	0
2016-03-08	06:14:00	Captive	Stable	0	1	Mouse	Adult cow	2
2016-03-09	08:59:00	Captive	Stable	1	1	Mouse	Adult cow	0
2016-03-09	06:20:00	Captive	Stable	1	1	Mouse	Adult cow	2
2016-03-09	07:47:00	Captive	Stable	1	1	Mouse	Adult cow	2
2016-03-10	17:33:00	Captive	Stable	0	1	Mouse	Adult cow	0
2016-03-10	16:16:00	Captive	Stable	0	1	Mouse	Adult cow	0
2016-03-10	07:33:00	Captive	Stable	0	1	Mouse	Adult cow	2
2016-03-11	09:11:00	Captive	Stable	0	1	Mouse	Adult cow	0
2016-03-11	06:26:00	Captive	Stable	0	1	Mouse	Adult cow	2
2016-03-11	06:53:00	Captive	Stable	0	1	Mouse	Adult cow	2
2016-03-12	08:44:00	Captive	Stable	0	1	Mouse	Adult cow	0
2016-03-12	16:42:00	Captive	Stable	0	1	Mouse	Adult cow	0
2016-03-12	07:31:00	Captive	Stable	0	1	Mouse	Adult cow	0
2016-03-13	07:15:00	Captive	Stable	0	1	Mouse	Adult cow	0
2016-03-13	16:15:00	Captive	Stable	0	1	Mouse	Adult cow	0
2016-03-13	08:17:00	Captive	Stable	0	1	Mouse	Adult cow	0
2016-03-14	09:08:00	Captive	Stable	0	1	Mouse	Adult cow	0
2016-03-14	07:25:00	Captive	Stable	0	1	Mouse	Adult cow	0
2016-03-14	16:40:00	Captive	Stable	0	1	Mouse	Adult cow	3
2016-03-15	17:05:00	Captive	Stable	0	1	Mouse	Adult cow	0
2016-03-15	16:49:00	Captive	Stable	0	1	Mouse	Adult cow	0
2016-03-15	06:37:00	Captive	Stable	0	1	Mouse	Adult cow	0
2016-03-15	08:01:00	Captive	Stable	0	1	Mouse	Adult cow	0
2016-03-16	17:06:00	Captive	Stable	0	1	Mouse	Adult cow	0
2016-03-16	06:38:00	Captive	Stable	0	1	Mouse	Adult cow	0
2016-03-16	08:55:00	Captive	Stable	0	1	Mouse	Adult cow	0
2016-03-17	06:21:00	Captive	Boma	1	1	Mouse	Adult cow	0
2016-03-17	07:45:00	Captive	Boma	1	1	Mouse	Adult cow	0
2016-03-18	06:44:00	Captive	Boma	0	1	Mouse	Adult cow	0
2016-03-18	17:50:00	Captive	Boma	0	1	Mouse	Adult cow	0
2016-03-18	09:28:00	Captive	Boma	0	1	Mouse	Adult cow	0
2016-03-19	16:15:00	Captive	Boma	0	1	Mouse	Adult cow	0
2016-03-19	17:12:00	Captive	Boma	0	1	Mouse	Adult cow	0
2016-03-19	07:10:00	Captive	Boma	0	1	Mouse	Adult cow	0
2016-03-20	06:04:00	Captive	Boma	0	1	Mouse	Adult cow	0
2016-03-20	08:35:00	Captive	Boma	0	1	Mouse	Adult cow	0
2016-03-21	12:50:00	Captive	Boma	0	1	Mouse	Adult cow	0
2016-03-21	18:05:00	Captive	Boma	0	1	Mouse	Adult cow	2
2016-03-21	05:55:00	Captive	Boma	0	1	Mouse	Adult cow	3
2016-03-21	06:08:00	Captive	Boma	0	1	Mouse	Adult cow	3
2016-03-22	05:58:00	Captive	Boma	0	1	Mouse	Adult cow	2
2016-03-23	16:33:00	Captive	Boma	0	1	Mouse	Adult cow	0
2016-03-23	07:15:00	Captive	Boma	0	1	Mouse	Adult cow	0
2016-03-24	07:07:00	Captive	Boma	0	1	Mouse	Adult cow	0
2016-03-24	08:10:00	Captive	Boma	0	1	Mouse	Adult cow	0
2016-03-24	06:20:00	Captive	Boma	0	1	Mouse	Adult cow	0
2016-03-24	16:13:00	Captive	Boma	0	1	Mouse	Adult cow	0
2016-03-24	08:31:00	Captive	Boma	0	1	Mouse	Adult cow	0
2016-03-25	16:37:00	Captive	Boma	0	1	Mouse	Adult cow	0
2016-03-26	07:56:00	Captive	Boma	0	1	Mouse	Adult cow	0
2016-03-26	16:24:00	Captive	Boma	0	1	Mouse	Adult cow	3
2016-03-28	16:20:00	Captive	Boma	0	1	Mouse	Adult cow	0
2016-03-28	06:47:00	Captive	Boma	0	1	Mouse	Adult cow	0
2016-03-29	07:03:00	Captive	Boma	0	1	Mouse	Adult cow	0
2016-03-29	16:09:00	Captive	Boma	0	1	Mouse	Adult cow	0
2016-03-30	07:40:00	Captive	Boma	0	1	Mouse	Adult cow	1
2016-04-15	16:34:00	Captive	Boma	0	1	Mouse	Adult cow	0
2016-04-15	17:55:00	Captive	Boma	0	1	Mouse	Adult cow	0
2016-04-16	05:55:00	Captive	Boma	0	1	Mouse	Adult cow	0
2016-04-17	05:58:00	Captive	Boma	0	1	Mouse	Adult cow	3
2016-05-23	16:53	Free	Release	0	1	Mouse	Adult cow	0
2016-05-24	07:39	Free	Release	1	1	Mouse	Adult cow	1
2016-05-25	07:55	Free	Release	0	1	Mouse	Adult cow	0
2016-05-25	07:18	Free	Release	0	1	Mouse	Adult cow	2
2016-05-26	16:18	Free	Release	1	1	Mouse	Adult cow	0
2016-05-27	03:15	Free	Release	0	1	Mouse	Adult cow	0
2016-05-28	09:33	Free	Release	0	1	Mouse	Adult cow	3
2016-05-28	08:41	Free	Release	0	1	Mouse	Adult cow	3
2016-05-29	15:56	Free	Release	0	1	Mouse	Adult cow	0
2016-05-31	07:57	Free	Release	0	1	Mouse	Adult cow	0
2016-05-31	15:48	Free	Release	0	1	Mouse	Adult cow	4
2016-06-06	11:24	Free	Release	1	1	Mouse	Adult cow	0
2016-06-06	15:27	Free	Release	1	1	Mouse	Adult cow	0
2016-06-06	10:25	Free	Release	1	1	Mouse	Adult cow	0
2016-06-06	09:25	Free	Release	1	1	Mouse	Adult cow	3
2016-06-07	09:42	Free	Release	0	1	Mouse	Adult cow	0
2016-06-07	11:02	Free	Release	0	1	Mouse	Adult cow	3
2016-06-09	08:59	Free	Release	0	1	Mouse	Adult cow	0
2016-06-09	10:07	Free	Release	0	1	Mouse	Adult cow	0
2016-06-09	07:24	Free	Release	0	1	Mouse	Adult cow	1
2016-06-09	08:01	Free	Release	0	1	Mouse	Adult cow	1
2016-06-09	09:34	Free	Release	0	1	Mouse	Adult cow	2
2016-06-09	16:17	Free	Release	0	1	Mouse	Adult cow	2
2016-06-09	07:47	Free	Release	0	1	Mouse	Adult cow	3
2016-06-10	14:08	Free	Release	0	1	Mouse	Adult cow	0
2016-06-10	13:57	Free	Release	0	1	Mouse	Adult cow	0
2016-06-10	12:53	Free	Release	0	1	Mouse	Adult cow	0
2016-06-10	14:18	Free	Release	0	1	Mouse	Adult cow	0
2016-06-10	16:14	Free	Release	0	1	Mouse	Adult cow	2
2016-06-12	16:13	Free	Release	0	1	Mouse	Adult cow	3
2016-06-16	08:28	Free	Release	0	1	Mouse	Adult cow	0
2016-06-16	07:47	Free	Release	0	1	Mouse	Adult cow	0
2016-06-17	10:32	Free	Release	0	1	Mouse	Adult cow	0
2016-06-22	08:47	Free	Release	0	1	Mouse	Adult cow	0
2016-06-22	08:18	Free	Release	0	1	Mouse	Adult cow	0
2016-06-22	09:20	Free	Release	0	1	Mouse	Adult cow	0
2016-06-22	08:58	Free	Release	0	1	Mouse	Adult cow	3
2016-06-23	07:32	Free	Release	0	1	Mouse	Adult cow	0
2016-06-23	07:09	Free	Release	0	1	Mouse	Adult cow	1
2016-06-23	07:51	Free	Release	0	1	Mouse	Adult cow	2
2016-06-24	08:12	Free	Release	1	1	Mouse	Adult cow	3
2016-06-25	08:05	Free	Release	1	1	Mouse	Adult cow	3
2016-06-26	11:27	Free	Release	0	1	Mouse	Adult cow	0
2016-06-26	11:02	Free	Release	0	1	Mouse	Adult cow	0
2016-06-28	15:38	Free	Adapt	0	1	Mouse	Adult cow	0
2016-06-28	09:36	Free	Adapt	0	1	Mouse	Adult cow	3
2016-06-28	10:21	Free	Adapt	0	1	Mouse	Adult cow	3
2016-06-30	09:20	Free	Adapt	1	1	Mouse	Adult cow	0
2016-07-01	11:20	Free	Adapt	1	1	Mouse	Adult cow	2
2016-07-05	13:41	Free	Adapt	1	1	Mouse	Adult cow	0
2016-07-05	07:25	Free	Adapt	1	1	Mouse	Adult cow	0
2016-07-05	14:41	Free	Adapt	1	1	Mouse	Adult cow	3
2016-07-05	14:08	Free	Adapt	1	1	Mouse	Adult cow	3
2016-07-08	09:51	Free	Adapt	0	1	Mouse	Adult cow	0
2016-07-08	09:38	Free	Adapt	0	1	Mouse	Adult cow	0
2016-07-08	09:16	Free	Adapt	0	1	Mouse	Adult cow	0
2016-07-11	08:55	Free	Adapt	0	1	Mouse	Adult cow	3
2016-07-16	13:37:00	Free	Adapt	1	1	Mouse	Adult cow	0
2016-01-21	11:13:00	Captive	Ridden	0	1	Dimpho	Juvenile	0
2016-01-21	10:45:00	Captive	Ridden	0	1	Dimpho	Juvenile	0
2016-01-22	08:20:00	Captive	Ridden	0	1	Dimpho	Juvenile	0
2016-01-23	06:30:00	Captive	Ridden	0	1	Dimpho	Juvenile	0
2016-01-23	10:50:00	Captive	Ridden	0	1	Dimpho	Juvenile	0
2016-01-23	06:40:00	Captive	Ridden	0	1	Dimpho	Juvenile	0
2016-01-24	16:45:00	Captive	Ridden	0	1	Dimpho	Juvenile	0
2016-01-24	06:30:00	Captive	Ridden	0	1	Dimpho	Juvenile	0
2016-02-02	18:22:00	Captive	Ridden	0	1	Dimpho	Juvenile	0
2016-02-02	17:40:00	Captive	Ridden	0	1	Dimpho	Juvenile	0
2016-02-03	19:00:00	Captive	Ridden	0	1	Dimpho	Juvenile	0
2016-02-03	18:15:00	Captive	Ridden	0	1	Dimpho	Juvenile	0
2016-02-03	18:40:00	Captive	Ridden	0	1	Dimpho	Juvenile	0
2016-02-03	08:40:00	Captive	Ridden	0	1	Dimpho	Juvenile	0
2016-02-03	06:46:00	Captive	Ridden	0	1	Dimpho	Juvenile	0
2016-02-03	07:45:00	Captive	Ridden	0	1	Dimpho	Juvenile	0
2016-02-04	18:10:00	Captive	Ridden	0	1	Dimpho	Juvenile	0
2016-02-04	08:20:00	Captive	Ridden	0	1	Dimpho	Juvenile	0
2016-02-05	08:40:00	Captive	Ridden	0	1	Dimpho	Juvenile	0
2016-02-06	06:15:00	Captive	Ridden	0	1	Dimpho	Juvenile	0
2016-02-06	08:00:00	Captive	Ridden	0	1	Dimpho	Juvenile	0
2016-02-06	08:40:00	Captive	Ridden	0	1	Dimpho	Juvenile	0
2016-03-03	16:50:00	Captive	Ridden	0	1	Dimpho	Juvenile	0
2016-03-03	17:01:00	Captive	Ridden	0	1	Dimpho	Juvenile	0
2016-03-04	16:52:00	Captive	Ridden	1	1	Dimpho	Juvenile	0
2016-03-04	15:38:00	Captive	Ridden	1	1	Dimpho	Juvenile	0
2016-03-04	09:24:00	Captive	Ridden	1	1	Dimpho	Juvenile	0
2016-03-04	08:44:00	Captive	Ridden	1	1	Dimpho	Juvenile	0
2016-03-05	16:38:00	Captive	Stable	0	1	Dimpho	Juvenile	0
2016-03-05	07:31:00	Captive	Stable	0	1	Dimpho	Juvenile	0
2016-03-05	06:33:00	Captive	Stable	0	1	Dimpho	Juvenile	0
2016-03-06	16:03:00	Captive	Stable	0	1	Dimpho	Juvenile	0
2016-03-06	07:44:00	Captive	Stable	0	1	Dimpho	Juvenile	0
2016-03-07	16:02:00	Captive	Stable	0	1	Dimpho	Juvenile	0
2016-03-07	06:12:00	Captive	Stable	0	1	Dimpho	Juvenile	0
2016-03-07	07:55:00	Captive	Stable	0	1	Dimpho	Juvenile	0
2016-03-08	09:00:00	Captive	Stable	0	1	Dimpho	Juvenile	0
2016-03-08	06:14:00	Captive	Stable	0	1	Dimpho	Juvenile	0
2016-03-08	16:41:00	Captive	Stable	0	1	Dimpho	Juvenile	1
2016-03-09	08:59:00	Captive	Stable	1	1	Dimpho	Juvenile	0
2016-03-09	06:20:00	Captive	Stable	1	1	Dimpho	Juvenile	0
2016-03-09	07:47:00	Captive	Stable	1	1	Dimpho	Juvenile	0
2016-03-10	17:33:00	Captive	Stable	0	1	Dimpho	Juvenile	0
2016-03-10	07:33:00	Captive	Stable	0	1	Dimpho	Juvenile	0
2016-03-10	16:16:00	Captive	Stable	0	1	Dimpho	Juvenile	0
2016-03-11	06:26:00	Captive	Stable	0	1	Dimpho	Juvenile	0
2016-03-11	06:53:00	Captive	Stable	0	1	Dimpho	Juvenile	0
2016-03-11	09:11:00	Captive	Stable	0	1	Dimpho	Juvenile	0
2016-03-12	08:44:00	Captive	Stable	0	1	Dimpho	Juvenile	0
2016-03-12	16:42:00	Captive	Stable	0	1	Dimpho	Juvenile	0
2016-03-12	07:31:00	Captive	Stable	0	1	Dimpho	Juvenile	0
2016-03-13	07:15:00	Captive	Stable	0	1	Dimpho	Juvenile	0
2016-03-13	16:15:00	Captive	Stable	0	1	Dimpho	Juvenile	0
2016-03-14	16:40:00	Captive	Stable	0	1	Dimpho	Juvenile	0
2016-03-14	09:08:00	Captive	Stable	0	1	Dimpho	Juvenile	0
2016-03-14	07:25:00	Captive	Stable	0	1	Dimpho	Juvenile	0
2016-03-15	17:05:00	Captive	Stable	0	1	Dimpho	Juvenile	0
2016-03-15	16:49:00	Captive	Stable	0	1	Dimpho	Juvenile	0
2016-03-15	06:37:00	Captive	Stable	0	1	Dimpho	Juvenile	0
2016-03-15	08:01:00	Captive	Stable	0	1	Dimpho	Juvenile	0
2016-03-16	17:06:00	Captive	Stable	0	1	Dimpho	Juvenile	0
2016-03-16	06:38:00	Captive	Stable	0	1	Dimpho	Juvenile	0
2016-03-16	08:55:00	Captive	Stable	0	1	Dimpho	Juvenile	0
2016-03-17	06:21:00	Captive	Boma	1	1	Dimpho	Juvenile	0
2016-03-17	07:45:00	Captive	Boma	1	1	Dimpho	Juvenile	0
2016-03-18	06:44:00	Captive	Boma	0	1	Dimpho	Juvenile	0
2016-03-18	17:50:00	Captive	Boma	0	1	Dimpho	Juvenile	0
2016-03-18	09:28:00	Captive	Boma	0	1	Dimpho	Juvenile	0
2016-03-19	16:15:00	Captive	Boma	0	1	Dimpho	Juvenile	0
2016-03-19	17:12:00	Captive	Boma	0	1	Dimpho	Juvenile	0
2016-03-19	07:10:00	Captive	Boma	0	1	Dimpho	Juvenile	0
2016-03-20	06:04:00	Captive	Boma	0	1	Dimpho	Juvenile	0
2016-03-20	08:35:00	Captive	Boma	0	1	Dimpho	Juvenile	0
2016-03-21	18:05:00	Captive	Boma	0	1	Dimpho	Juvenile	0
2016-03-21	12:50:00	Captive	Boma	0	1	Dimpho	Juvenile	0
2016-03-21	05:55:00	Captive	Boma	0	1	Dimpho	Juvenile	2
2016-03-21	06:08:00	Captive	Boma	0	1	Dimpho	Juvenile	2
2016-03-22	05:58:00	Captive	Boma	0	1	Dimpho	Juvenile	0
2016-03-23	16:33:00	Captive	Boma	0	1	Dimpho	Juvenile	0
2016-03-23	07:15:00	Captive	Boma	0	1	Dimpho	Juvenile	0
2016-03-24	07:07:00	Captive	Boma	0	1	Dimpho	Juvenile	0
2016-03-24	08:10:00	Captive	Boma	0	1	Dimpho	Juvenile	0
2016-03-24	06:20:00	Captive	Boma	0	1	Dimpho	Juvenile	0
2016-03-24	16:13:00	Captive	Boma	0	1	Dimpho	Juvenile	0
2016-03-24	08:31:00	Captive	Boma	0	1	Dimpho	Juvenile	0
2016-03-25	16:37:00	Captive	Boma	0	1	Dimpho	Juvenile	0
2016-03-26	16:24:00	Captive	Boma	0	1	Dimpho	Juvenile	0
2016-03-26	07:56:00	Captive	Boma	0	1	Dimpho	Juvenile	0
2016-03-28	16:20:00	Captive	Boma	0	1	Dimpho	Juvenile	0
2016-03-28	06:47:00	Captive	Boma	0	1	Dimpho	Juvenile	0
2016-03-29	07:03:00	Captive	Boma	0	1	Dimpho	Juvenile	0
2016-03-29	16:09:00	Captive	Boma	0	1	Dimpho	Juvenile	0
2016-03-30	07:40:00	Captive	Boma	0	1	Dimpho	Juvenile	0
2016-04-15	17:55:00	Captive	Boma	0	1	Dimpho	Juvenile	0
2016-04-16	05:55:00	Captive	Boma	0	1	Dimpho	Juvenile	0
2016-04-17	05:58:00	Captive	Boma	0	1	Dimpho	Juvenile	0
2016-05-23	16:53	Free	Release	0	1	Dimpho	Juvenile	0
2016-05-24	07:39	Free	Release	1	1	Dimpho	Juvenile	0
2016-05-25	07:18	Free	Release	0	1	Dimpho	Juvenile	0
2016-05-26	16:18	Free	Release	1	1	Dimpho	Juvenile	0
2016-05-27	03:15	Free	Release	0	1	Dimpho	Juvenile	0
2016-05-28	09:33	Free	Release	0	1	Dimpho	Juvenile	0
2016-05-28	08:41	Free	Release	0	1	Dimpho	Juvenile	0
2016-05-29	15:56	Free	Release	0	1	Dimpho	Juvenile	0
2016-05-31	07:57	Free	Release	0	1	Dimpho	Juvenile	0
2016-05-31	15:48	Free	Release	0	1	Dimpho	Juvenile	0
2016-06-06	11:24	Free	Release	1	1	Dimpho	Juvenile	0
2016-06-06	15:27	Free	Release	1	1	Dimpho	Juvenile	0
2016-06-06	09:25	Free	Release	1	1	Dimpho	Juvenile	3
2016-06-07	08:42	Free	Release	0	1	Dimpho	Juvenile	0
2016-06-07	09:42	Free	Release	0	1	Dimpho	Juvenile	0
2016-06-07	11:02	Free	Release	0	1	Dimpho	Juvenile	0
2016-06-09	07:47	Free	Release	0	1	Dimpho	Juvenile	0
2016-06-09	07:24	Free	Release	0	1	Dimpho	Juvenile	0
2016-06-09	09:34	Free	Release	0	1	Dimpho	Juvenile	0
2016-06-09	16:17	Free	Release	0	1	Dimpho	Juvenile	0
2016-06-09	10:07	Free	Release	0	1	Dimpho	Juvenile	0
2016-06-09	08:01	Free	Release	0	1	Dimpho	Juvenile	1
2016-06-10	14:08	Free	Release	0	1	Dimpho	Juvenile	0
2016-06-10	13:57	Free	Release	0	1	Dimpho	Juvenile	0
2016-06-10	12:53	Free	Release	0	1	Dimpho	Juvenile	0
2016-06-10	14:18	Free	Release	0	1	Dimpho	Juvenile	0
2016-06-10	17:05	Free	Release	0	1	Dimpho	Juvenile	0
2016-06-10	16:14	Free	Release	0	1	Dimpho	Juvenile	0
2016-06-12	16:13	Free	Release	0	1	Dimpho	Juvenile	0
2016-06-14	10:00	Free	Release	0	1	Dimpho	Juvenile	0
2016-06-16	08:28	Free	Release	0	1	Dimpho	Juvenile	0
2016-06-16	07:47	Free	Release	0	1	Dimpho	Juvenile	0
2016-06-17	10:32	Free	Release	0	1	Dimpho	Juvenile	0
2016-06-22	08:47	Free	Release	0	1	Dimpho	Juvenile	0
2016-06-22	09:20	Free	Release	0	1	Dimpho	Juvenile	0
2016-06-22	08:58	Free	Release	0	1	Dimpho	Juvenile	3
2016-06-23	07:32	Free	Release	0	1	Dimpho	Juvenile	0
2016-06-23	07:09	Free	Release	0	1	Dimpho	Juvenile	0
2016-06-23	07:51	Free	Release	0	1	Dimpho	Juvenile	0
2016-06-24	08:12	Free	Release	1	1	Dimpho	Juvenile	1
2016-06-25	08:05	Free	Release	1	1	Dimpho	Juvenile	2
2016-06-26	08:15	Free	Release	0	1	Dimpho	Juvenile	0
2016-06-26	11:02	Free	Release	0	1	Dimpho	Juvenile	0
2016-06-28	15:38	Free	Adapt	0	1	Dimpho	Juvenile	0
2016-06-28	09:36	Free	Adapt	0	1	Dimpho	Juvenile	0
2016-06-28	10:21	Free	Adapt	0	1	Dimpho	Juvenile	0
2016-06-28	08:54	Free	Adapt	0	1	Dimpho	Juvenile	2
2016-06-30	09:20	Free	Adapt	1	1	Dimpho	Juvenile	0
2016-07-01	11:20	Free	Adapt	1	1	Dimpho	Juvenile	0
2016-07-05	13:41	Free	Adapt	1	1	Dimpho	Juvenile	0
2016-07-05	07:25	Free	Adapt	1	1	Dimpho	Juvenile	0
2016-07-05	14:41	Free	Adapt	1	1	Dimpho	Juvenile	0
2016-07-05	14:08	Free	Adapt	1	1	Dimpho	Juvenile	2
2016-07-08	09:51	Free	Adapt	0	1	Dimpho	Juvenile	0
2016-07-08	09:38	Free	Adapt	0	1	Dimpho	Juvenile	0
2016-07-08	09:16	Free	Adapt	0	1	Dimpho	Juvenile	0
2016-07-11	08:55	Free	Adapt	0	1	Dimpho	Juvenile	0
2016-07-16	13:37:00	Free	Adapt	1	1	Dimpho	Juvenile	0
2016-01-21	11:13:00	Captive	Ridden	0	1	Kidibone	Juvenile	0
2016-01-21	10:45:00	Captive	Ridden	0	1	Kidibone	Juvenile	0
2016-01-21	09:28:00	Captive	Ridden	0	1	Kidibone	Juvenile	0
2016-01-21	08:25:00	Captive	Ridden	0	1	Kidibone	Juvenile	0
2016-01-22	11:30:00	Captive	Ridden	0	1	Kidibone	Juvenile	0
2016-01-23	06:30:00	Captive	Ridden	0	1	Kidibone	Juvenile	0
2016-01-23	09:55:00	Captive	Ridden	0	1	Kidibone	Juvenile	0
2016-01-23	09:40:00	Captive	Ridden	0	1	Kidibone	Juvenile	0
2016-01-23	06:40:00	Captive	Ridden	0	1	Kidibone	Juvenile	0
2016-01-24	06:30:00	Captive	Ridden	0	1	Kidibone	Juvenile	0
2016-02-02	18:22:00	Captive	Ridden	0	1	Kidibone	Juvenile	0
2016-02-02	17:40:00	Captive	Ridden	0	1	Kidibone	Juvenile	0
2016-02-03	19:00:00	Captive	Ridden	0	1	Kidibone	Juvenile	0
2016-02-03	07:21:00	Captive	Ridden	0	1	Kidibone	Juvenile	0
2016-02-03	09:41:00	Captive	Ridden	0	1	Kidibone	Juvenile	0
2016-02-03	18:15:00	Captive	Ridden	0	1	Kidibone	Juvenile	0
2016-02-03	18:40:00	Captive	Ridden	0	1	Kidibone	Juvenile	0
2016-02-03	08:40:00	Captive	Ridden	0	1	Kidibone	Juvenile	0
2016-02-03	06:46:00	Captive	Ridden	0	1	Kidibone	Juvenile	0
2016-02-03	07:45:00	Captive	Ridden	0	1	Kidibone	Juvenile	0
2016-02-04	08:00:00	Captive	Ridden	0	1	Kidibone	Juvenile	0
2016-02-04	09:30:00	Captive	Ridden	0	1	Kidibone	Juvenile	0
2016-02-04	17:00:00	Captive	Ridden	0	1	Kidibone	Juvenile	0
2016-02-04	18:10:00	Captive	Ridden	0	1	Kidibone	Juvenile	0
2016-02-05	08:40:00	Captive	Ridden	0	1	Kidibone	Juvenile	0
2016-02-05	07:30:00	Captive	Ridden	0	1	Kidibone	Juvenile	0
2016-02-06	06:15:00	Captive	Ridden	0	1	Kidibone	Juvenile	0
2016-02-06	08:00:00	Captive	Ridden	0	1	Kidibone	Juvenile	0
2016-02-06	08:20:00	Captive	Ridden	0	1	Kidibone	Juvenile	0
2016-02-06	08:40:00	Captive	Ridden	0	1	Kidibone	Juvenile	0
2016-03-03	10:32:00	Captive	Ridden	0	1	Kidibone	Juvenile	0
2016-03-03	16:09:00	Captive	Ridden	0	1	Kidibone	Juvenile	0
2016-03-03	16:50:00	Captive	Ridden	0	1	Kidibone	Juvenile	0
2016-03-03	10:15:00	Captive	Ridden	0	1	Kidibone	Juvenile	0
2016-03-03	17:01:00	Captive	Ridden	0	1	Kidibone	Juvenile	0
2016-03-03	10:51:00	Captive	Ridden	0	1	Kidibone	Juvenile	0
2016-03-04	16:52:00	Captive	Ridden	1	1	Kidibone	Juvenile	0
2016-03-04	15:38:00	Captive	Ridden	1	1	Kidibone	Juvenile	0
2016-03-04	09:24:00	Captive	Ridden	1	1	Kidibone	Juvenile	0
2016-03-04	08:44:00	Captive	Ridden	1	1	Kidibone	Juvenile	0
2016-03-05	07:31:00	Captive	Stable	0	1	Kidibone	Juvenile	0
2016-03-05	16:04:00	Captive	Stable	0	1	Kidibone	Juvenile	0
2016-03-05	06:33:00	Captive	Stable	0	1	Kidibone	Juvenile	0
2016-03-06	16:03:00	Captive	Stable	0	1	Kidibone	Juvenile	0
2016-03-06	07:44:00	Captive	Stable	0	1	Kidibone	Juvenile	0
2016-03-07	09:29:00	Captive	Stable	0	1	Kidibone	Juvenile	0
2016-03-07	16:02:00	Captive	Stable	0	1	Kidibone	Juvenile	0
2016-03-07	06:12:00	Captive	Stable	0	1	Kidibone	Juvenile	0
2016-03-07	07:55:00	Captive	Stable	0	1	Kidibone	Juvenile	0
2016-03-08	16:41:00	Captive	Stable	0	1	Kidibone	Juvenile	0
2016-03-08	08:09:00	Captive	Stable	0	1	Kidibone	Juvenile	0
2016-03-08	06:14:00	Captive	Stable	0	1	Kidibone	Juvenile	0
2016-03-09	08:59:00	Captive	Stable	1	1	Kidibone	Juvenile	0
2016-03-09	07:47:00	Captive	Stable	1	1	Kidibone	Juvenile	0
2016-03-09	06:20:00	Captive	Stable	1	1	Kidibone	Juvenile	1
2016-03-10	17:33:00	Captive	Stable	0	1	Kidibone	Juvenile	0
2016-03-10	08:55:00	Captive	Stable	0	1	Kidibone	Juvenile	0
2016-03-10	07:33:00	Captive	Stable	0	1	Kidibone	Juvenile	0
2016-03-10	16:16:00	Captive	Stable	0	1	Kidibone	Juvenile	0
2016-03-11	06:53:00	Captive	Stable	0	1	Kidibone	Juvenile	0
2016-03-11	09:11:00	Captive	Stable	0	1	Kidibone	Juvenile	0
2016-03-11	06:26:00	Captive	Stable	0	1	Kidibone	Juvenile	2
2016-03-12	08:44:00	Captive	Stable	0	1	Kidibone	Juvenile	0
2016-03-12	16:42:00	Captive	Stable	0	1	Kidibone	Juvenile	0
2016-03-12	07:31:00	Captive	Stable	0	1	Kidibone	Juvenile	0
2016-03-13	07:15:00	Captive	Stable	0	1	Kidibone	Juvenile	0
2016-03-14	09:08:00	Captive	Stable	0	1	Kidibone	Juvenile	0
2016-03-14	07:25:00	Captive	Stable	0	1	Kidibone	Juvenile	0
2016-03-14	16:40:00	Captive	Stable	0	1	Kidibone	Juvenile	3
2016-03-15	17:05:00	Captive	Stable	0	1	Kidibone	Juvenile	0
2016-03-15	16:49:00	Captive	Stable	0	1	Kidibone	Juvenile	0
2016-03-15	08:01:00	Captive	Stable	0	1	Kidibone	Juvenile	0
2016-03-15	06:37:00	Captive	Stable	0	1	Kidibone	Juvenile	2
2016-03-16	17:06:00	Captive	Stable	0	1	Kidibone	Juvenile	0
2016-03-16	06:38:00	Captive	Stable	0	1	Kidibone	Juvenile	0
2016-03-16	08:55:00	Captive	Stable	0	1	Kidibone	Juvenile	0
2016-03-17	07:45:00	Captive	Boma	1	1	Kidibone	Juvenile	0
2016-03-18	06:44:00	Captive	Boma	0	1	Kidibone	Juvenile	0
2016-03-18	17:50:00	Captive	Boma	0	1	Kidibone	Juvenile	0
2016-03-18	09:28:00	Captive	Boma	0	1	Kidibone	Juvenile	0
2016-03-19	16:15:00	Captive	Boma	0	1	Kidibone	Juvenile	0
2016-03-19	17:12:00	Captive	Boma	0	1	Kidibone	Juvenile	0
2016-03-19	07:10:00	Captive	Boma	0	1	Kidibone	Juvenile	0
2016-03-20	08:20:00	Captive	Boma	0	1	Kidibone	Juvenile	0
2016-03-20	07:24:00	Captive	Boma	0	1	Kidibone	Juvenile	0
2016-03-20	06:04:00	Captive	Boma	0	1	Kidibone	Juvenile	0
2016-03-21	05:55:00	Captive	Boma	0	1	Kidibone	Juvenile	0
2016-03-21	18:05:00	Captive	Boma	0	1	Kidibone	Juvenile	0
2016-03-21	06:08:00	Captive	Boma	0	1	Kidibone	Juvenile	0
2016-03-21	12:50:00	Captive	Boma	0	1	Kidibone	Juvenile	0
2016-03-22	05:58:00	Captive	Boma	0	1	Kidibone	Juvenile	0
2016-03-22	07:25:00	Captive	Boma	0	1	Kidibone	Juvenile	0
2016-03-22	08:35:00	Captive	Boma	0	1	Kidibone	Juvenile	0
2016-03-23	16:33:00	Captive	Boma	0	1	Kidibone	Juvenile	0
2016-03-23	07:15:00	Captive	Boma	0	1	Kidibone	Juvenile	0
2016-03-24	07:07:00	Captive	Boma	0	1	Kidibone	Juvenile	0
2016-03-24	08:10:00	Captive	Boma	0	1	Kidibone	Juvenile	0
2016-03-24	06:20:00	Captive	Boma	0	1	Kidibone	Juvenile	0
2016-03-24	08:31:00	Captive	Boma	0	1	Kidibone	Juvenile	0
2016-03-25	07:11:00	Captive	Boma	0	1	Kidibone	Juvenile	0
2016-03-26	16:24:00	Captive	Boma	0	1	Kidibone	Juvenile	0
2016-03-26	07:56:00	Captive	Boma	0	1	Kidibone	Juvenile	0
2016-03-27	10:25:00	Captive	Boma	0	1	Kidibone	Juvenile	0
2016-03-28	16:20:00	Captive	Boma	0	1	Kidibone	Juvenile	0
2016-03-28	06:47:00	Captive	Boma	0	1	Kidibone	Juvenile	0
2016-03-29	07:03:00	Captive	Boma	0	1	Kidibone	Juvenile	0
2016-03-29	16:09:00	Captive	Boma	0	1	Kidibone	Juvenile	0
2016-03-30	07:40:00	Captive	Boma	0	1	Kidibone	Juvenile	0
2016-04-15	17:55:00	Captive	Boma	0	1	Kidibone	Juvenile	0
2016-04-16	05:55:00	Captive	Boma	0	1	Kidibone	Juvenile	0
2016-04-16	08:59:00	Captive	Boma	0	1	Kidibone	Juvenile	0
2016-04-17	08:47:00	Captive	Boma	0	1	Kidibone	Juvenile	0
2016-04-17	05:58:00	Captive	Boma	0	1	Kidibone	Juvenile	0
2016-05-23	16:53	Free	Release	0	1	Kidibone	Juvenile	0
2016-05-23	07:54	Free	Release	0	1	Kidibone	Juvenile	0
2016-05-24	08:11	Free	Release	1	1	Kidibone	Juvenile	0
2016-05-24	07:12	Free	Release	1	1	Kidibone	Juvenile	0
2016-05-24	06:56	Free	Release	1	1	Kidibone	Juvenile	0
2016-05-24	15:37	Free	Release	1	1	Kidibone	Juvenile	2
2016-05-25	15:30	Free	Release	0	1	Kidibone	Juvenile	0
2016-05-25	07:18	Free	Release	0	1	Kidibone	Juvenile	0
2016-05-26	16:18	Free	Release	1	1	Kidibone	Juvenile	0
2016-05-27	16:01	Free	Release	0	1	Kidibone	Juvenile	0
2016-05-27	07:27	Free	Release	0	1	Kidibone	Juvenile	0
2016-05-28	09:33	Free	Release	0	1	Kidibone	Juvenile	0
2016-05-29	15:56	Free	Release	0	1	Kidibone	Juvenile	0
2016-05-31	15:48	Free	Release	0	1	Kidibone	Juvenile	0
2016-05-31	07:57	Free	Release	0	1	Kidibone	Juvenile	1
2016-06-01	16:26	Free	Release	1	1	Kidibone	Juvenile	0
2016-06-02	08:13	Free	Release	0	1	Kidibone	Juvenile	0
2016-06-02	09:54	Free	Release	0	1	Kidibone	Juvenile	0
2016-06-02	07:23	Free	Release	0	1	Kidibone	Juvenile	0
2016-06-02	08:56	Free	Release	0	1	Kidibone	Juvenile	0
2016-06-02	09:22	Free	Release	0	1	Kidibone	Juvenile	0
2016-06-02	07:40	Free	Release	0	1	Kidibone	Juvenile	0
2016-06-03	08:52	Free	Release	1	1	Kidibone	Juvenile	0
2016-06-06	09:25	Free	Release	1	1	Kidibone	Juvenile	0
2016-06-06	15:27	Free	Release	1	1	Kidibone	Juvenile	0
2016-06-06	12:51	Free	Release	1	1	Kidibone	Juvenile	0
2016-06-07	12:18	Free	Release	0	1	Kidibone	Juvenile	0
2016-06-07	12:41	Free	Release	0	1	Kidibone	Juvenile	0
2016-06-07	12:54	Free	Release	0	1	Kidibone	Juvenile	0
2016-06-07	11:02	Free	Release	0	1	Kidibone	Juvenile	0
2016-06-07	07:41	Free	Release	0	1	Kidibone	Juvenile	1
2016-06-09	09:34	Free	Release	0	1	Kidibone	Juvenile	0
2016-06-09	10:07	Free	Release	0	1	Kidibone	Juvenile	0
2016-06-10	14:08	Free	Release	0	1	Kidibone	Juvenile	0
2016-06-10	13:57	Free	Release	0	1	Kidibone	Juvenile	0
2016-06-10	12:53	Free	Release	0	1	Kidibone	Juvenile	0
2016-06-10	14:18	Free	Release	0	1	Kidibone	Juvenile	0
2016-06-10	12:27	Free	Release	0	1	Kidibone	Juvenile	0
2016-06-10	15:40	Free	Release	0	1	Kidibone	Juvenile	0
2016-06-12	08:37	Free	Release	0	1	Kidibone	Juvenile	0
2016-06-12	09:24	Free	Release	0	1	Kidibone	Juvenile	0
2016-06-12	16:13	Free	Release	0	1	Kidibone	Juvenile	0
2016-06-14	16:50	Free	Release	0	1	Kidibone	Juvenile	0
2016-06-14	10:00	Free	Release	0	1	Kidibone	Juvenile	0
2016-06-14	08:53	Free	Release	0	1	Kidibone	Juvenile	0
2016-06-15	10:44	Free	Release	0	1	Kidibone	Juvenile	0
2016-06-15	10:21	Free	Release	0	1	Kidibone	Juvenile	0
2016-06-15	11:03	Free	Release	0	1	Kidibone	Juvenile	0
2016-06-16	08:28	Free	Release	0	1	Kidibone	Juvenile	0
2016-06-16	09:08	Free	Release	0	1	Kidibone	Juvenile	0
2016-06-16	08:40	Free	Release	0	1	Kidibone	Juvenile	0
2016-06-16	05:58	Free	Release	0	1	Kidibone	Juvenile	0
2016-06-17	10:03	Free	Release	0	1	Kidibone	Juvenile	0
2016-06-17	10:32	Free	Release	0	1	Kidibone	Juvenile	0
2016-06-21	16:36	Free	Release	0	1	Kidibone	Juvenile	0
2016-06-21	16:07	Free	Release	0	1	Kidibone	Juvenile	0
2016-06-21	13:30	Free	Release	0	1	Kidibone	Juvenile	0
2016-06-21	16:23	Free	Release	0	1	Kidibone	Juvenile	1
2016-06-22	08:18	Free	Release	0	1	Kidibone	Juvenile	0
2016-06-22	08:58	Free	Release	0	1	Kidibone	Juvenile	3
2016-06-23	07:32	Free	Release	0	1	Kidibone	Juvenile	1
2016-06-23	07:51	Free	Release	0	1	Kidibone	Juvenile	2
2016-06-23	08:51	Free	Release	0	1	Kidibone	Juvenile	2
2016-06-24	08:12	Free	Release	1	1	Kidibone	Juvenile	0
2016-06-25	08:05	Free	Release	1	1	Kidibone	Juvenile	3
2016-06-26	09:30	Free	Release	0	1	Kidibone	Juvenile	0
2016-06-26	11:27	Free	Release	0	1	Kidibone	Juvenile	0
2016-06-26	09:08	Free	Release	0	1	Kidibone	Juvenile	0
2016-06-26	11:02	Free	Release	0	1	Kidibone	Juvenile	4
2016-06-28	15:38	Free	Adapt	0	1	Kidibone	Juvenile	0
2016-06-28	08:54	Free	Adapt	0	1	Kidibone	Juvenile	0
2016-07-01	11:20	Free	Adapt	1	1	Kidibone	Juvenile	0
2016-07-05	13:41	Free	Adapt	1	1	Kidibone	Juvenile	0
2016-07-05	07:25	Free	Adapt	1	1	Kidibone	Juvenile	0
2016-07-05	15:09	Free	Adapt	1	1	Kidibone	Juvenile	0
2016-07-16	13:37:00	Free	Adapt	1	1	Kidibone	Juvenile	3
2016-01-21	11:13:00	Captive	Ridden	0	1	Sabuku	Juvenile	0
2016-01-21	10:45:00	Captive	Ridden	0	1	Sabuku	Juvenile	0
2016-01-23	06:30:00	Captive	Ridden	0	1	Sabuku	Juvenile	0
2016-01-23	10:50:00	Captive	Ridden	0	1	Sabuku	Juvenile	0
2016-01-23	06:40:00	Captive	Ridden	0	1	Sabuku	Juvenile	0
2016-01-24	16:45:00	Captive	Ridden	0	1	Sabuku	Juvenile	0
2016-01-24	06:30:00	Captive	Ridden	0	1	Sabuku	Juvenile	0
2016-02-02	18:22:00	Captive	Ridden	0	1	Sabuku	Juvenile	0
2016-02-02	17:40:00	Captive	Ridden	0	1	Sabuku	Juvenile	0
2016-02-03	19:00:00	Captive	Ridden	0	1	Sabuku	Juvenile	0
2016-02-03	07:21:00	Captive	Ridden	0	1	Sabuku	Juvenile	0
2016-02-03	09:41:00	Captive	Ridden	0	1	Sabuku	Juvenile	0
2016-02-03	18:15:00	Captive	Ridden	0	1	Sabuku	Juvenile	0
2016-02-03	18:40:00	Captive	Ridden	0	1	Sabuku	Juvenile	0
2016-02-03	08:40:00	Captive	Ridden	0	1	Sabuku	Juvenile	0
2016-02-03	06:46:00	Captive	Ridden	0	1	Sabuku	Juvenile	0
2016-02-03	07:45:00	Captive	Ridden	0	1	Sabuku	Juvenile	0
2016-02-04	17:00:00	Captive	Ridden	0	1	Sabuku	Juvenile	0
2016-02-04	18:10:00	Captive	Ridden	0	1	Sabuku	Juvenile	0
2016-02-04	08:20:00	Captive	Ridden	0	1	Sabuku	Juvenile	0
2016-02-05	08:40:00	Captive	Ridden	0	1	Sabuku	Juvenile	0
2016-02-06	06:15:00	Captive	Ridden	0	1	Sabuku	Juvenile	0
2016-02-06	08:40:00	Captive	Ridden	0	1	Sabuku	Juvenile	0
2016-03-03	16:50:00	Captive	Ridden	0	1	Sabuku	Juvenile	0
2016-03-03	17:01:00	Captive	Ridden	0	1	Sabuku	Juvenile	0
2016-03-04	16:52:00	Captive	Ridden	1	1	Sabuku	Juvenile	0
2016-03-04	15:38:00	Captive	Ridden	1	1	Sabuku	Juvenile	0
2016-03-04	09:24:00	Captive	Ridden	1	1	Sabuku	Juvenile	0
2016-03-04	08:44:00	Captive	Ridden	1	1	Sabuku	Juvenile	0
2016-03-05	16:38:00	Captive	Stable	0	1	Sabuku	Juvenile	0
2016-03-05	07:31:00	Captive	Stable	0	1	Sabuku	Juvenile	0
2016-03-05	06:33:00	Captive	Stable	0	1	Sabuku	Juvenile	0
2016-03-06	16:03:00	Captive	Stable	0	1	Sabuku	Juvenile	0
2016-03-06	07:44:00	Captive	Stable	0	1	Sabuku	Juvenile	0
2016-03-07	16:02:00	Captive	Stable	0	1	Sabuku	Juvenile	0
2016-03-07	06:12:00	Captive	Stable	0	1	Sabuku	Juvenile	0
2016-03-07	07:55:00	Captive	Stable	0	1	Sabuku	Juvenile	0
2016-03-08	06:14:00	Captive	Stable	0	1	Sabuku	Juvenile	0
2016-03-08	16:41:00	Captive	Stable	0	1	Sabuku	Juvenile	1
2016-03-08	08:09:00	Captive	Stable	0	1	Sabuku	Juvenile	1
2016-03-09	08:59:00	Captive	Stable	1	1	Sabuku	Juvenile	0
2016-03-09	16:13:00	Captive	Stable	1	1	Sabuku	Juvenile	0
2016-03-09	07:47:00	Captive	Stable	1	1	Sabuku	Juvenile	0
2016-03-09	06:20:00	Captive	Stable	1	1	Sabuku	Juvenile	1
2016-03-10	17:33:00	Captive	Stable	0	1	Sabuku	Juvenile	0
2016-03-10	07:33:00	Captive	Stable	0	1	Sabuku	Juvenile	0
2016-03-10	16:16:00	Captive	Stable	0	1	Sabuku	Juvenile	0
2016-03-11	06:53:00	Captive	Stable	0	1	Sabuku	Juvenile	0
2016-03-11	09:11:00	Captive	Stable	0	1	Sabuku	Juvenile	0
2016-03-11	06:26:00	Captive	Stable	0	1	Sabuku	Juvenile	2
2016-03-12	08:44:00	Captive	Stable	0	1	Sabuku	Juvenile	0
2016-03-12	16:42:00	Captive	Stable	0	1	Sabuku	Juvenile	0
2016-03-12	07:31:00	Captive	Stable	0	1	Sabuku	Juvenile	0
2016-03-13	07:15:00	Captive	Stable	0	1	Sabuku	Juvenile	0
2016-03-13	16:15:00	Captive	Stable	0	1	Sabuku	Juvenile	0
2016-03-13	08:17:00	Captive	Stable	0	1	Sabuku	Juvenile	0
2016-03-14	16:40:00	Captive	Stable	0	1	Sabuku	Juvenile	0
2016-03-14	09:08:00	Captive	Stable	0	1	Sabuku	Juvenile	0
2016-03-14	07:25:00	Captive	Stable	0	1	Sabuku	Juvenile	0
2016-03-15	17:05:00	Captive	Stable	0	1	Sabuku	Juvenile	0
2016-03-15	16:49:00	Captive	Stable	0	1	Sabuku	Juvenile	0
2016-03-15	06:37:00	Captive	Stable	0	1	Sabuku	Juvenile	0
2016-03-15	08:01:00	Captive	Stable	0	1	Sabuku	Juvenile	0
2016-03-16	17:06:00	Captive	Stable	0	1	Sabuku	Juvenile	0
2016-03-16	06:38:00	Captive	Stable	0	1	Sabuku	Juvenile	0
2016-03-16	08:55:00	Captive	Stable	0	1	Sabuku	Juvenile	0
2016-03-17	06:21:00	Captive	Boma	1	1	Sabuku	Juvenile	0
2016-03-17	07:45:00	Captive	Boma	1	1	Sabuku	Juvenile	0
2016-03-18	06:44:00	Captive	Boma	0	1	Sabuku	Juvenile	0
2016-03-18	17:50:00	Captive	Boma	0	1	Sabuku	Juvenile	0
2016-03-19	16:15:00	Captive	Boma	0	1	Sabuku	Juvenile	0
2016-03-19	17:12:00	Captive	Boma	0	1	Sabuku	Juvenile	0
2016-03-19	07:10:00	Captive	Boma	0	1	Sabuku	Juvenile	0
2016-03-20	06:04:00	Captive	Boma	0	1	Sabuku	Juvenile	0
2016-03-20	08:35:00	Captive	Boma	0	1	Sabuku	Juvenile	0
2016-03-21	05:55:00	Captive	Boma	0	1	Sabuku	Juvenile	0
2016-03-21	18:05:00	Captive	Boma	0	1	Sabuku	Juvenile	0
2016-03-21	06:08:00	Captive	Boma	0	1	Sabuku	Juvenile	0
2016-03-21	12:50:00	Captive	Boma	0	1	Sabuku	Juvenile	0
2016-03-22	05:58:00	Captive	Boma	0	1	Sabuku	Juvenile	0
2016-03-23	16:33:00	Captive	Boma	0	1	Sabuku	Juvenile	0
2016-03-23	07:15:00	Captive	Boma	0	1	Sabuku	Juvenile	0
2016-03-24	07:07:00	Captive	Boma	0	1	Sabuku	Juvenile	0
2016-03-24	08:10:00	Captive	Boma	0	1	Sabuku	Juvenile	0
2016-03-24	06:20:00	Captive	Boma	0	1	Sabuku	Juvenile	0
2016-03-24	16:13:00	Captive	Boma	0	1	Sabuku	Juvenile	0
2016-03-24	08:31:00	Captive	Boma	0	1	Sabuku	Juvenile	0
2016-03-25	16:37:00	Captive	Boma	0	1	Sabuku	Juvenile	0
2016-03-26	16:24:00	Captive	Boma	0	1	Sabuku	Juvenile	0
2016-03-26	07:56:00	Captive	Boma	0	1	Sabuku	Juvenile	0
2016-03-28	16:20:00	Captive	Boma	0	1	Sabuku	Juvenile	0
2016-03-28	06:47:00	Captive	Boma	0	1	Sabuku	Juvenile	0
2016-03-29	07:03:00	Captive	Boma	0	1	Sabuku	Juvenile	0
2016-03-29	16:09:00	Captive	Boma	0	1	Sabuku	Juvenile	0
2016-03-30	07:40:00	Captive	Boma	0	1	Sabuku	Juvenile	0
2016-04-15	16:34:00	Captive	Boma	0	1	Sabuku	Juvenile	0
2016-04-15	17:55:00	Captive	Boma	0	1	Sabuku	Juvenile	0
2016-04-16	05:55:00	Captive	Boma	0	1	Sabuku	Juvenile	0
2016-04-17	05:58:00	Captive	Boma	0	1	Sabuku	Juvenile	0
2016-05-23	16:53	Free	Release	0	1	Sabuku	Juvenile	0
2016-05-24	07:39	Free	Release	1	1	Sabuku	Juvenile	0
2016-05-25	07:55	Free	Release	0	1	Sabuku	Juvenile	0
2016-05-25	07:18	Free	Release	0	1	Sabuku	Juvenile	0
2016-05-26	16:18	Free	Release	1	1	Sabuku	Juvenile	0
2016-05-27	03:15	Free	Release	0	1	Sabuku	Juvenile	0
2016-05-28	09:33	Free	Release	0	1	Sabuku	Juvenile	0
2016-05-28	08:41	Free	Release	0	1	Sabuku	Juvenile	0
2016-05-29	15:56	Free	Release	0	1	Sabuku	Juvenile	0
2016-05-31	07:57	Free	Release	0	1	Sabuku	Juvenile	0
2016-05-31	15:48	Free	Release	0	1	Sabuku	Juvenile	0
2016-06-06	09:25	Free	Release	1	1	Sabuku	Juvenile	0
2016-06-06	11:24	Free	Release	1	1	Sabuku	Juvenile	0
2016-06-06	15:27	Free	Release	1	1	Sabuku	Juvenile	0
2016-06-07	09:10	Free	Release	0	1	Sabuku	Juvenile	0
2016-06-07	09:24	Free	Release	0	1	Sabuku	Juvenile	0
2016-06-07	09:42	Free	Release	0	1	Sabuku	Juvenile	0
2016-06-07	11:02	Free	Release	0	1	Sabuku	Juvenile	0
2016-06-09	07:47	Free	Release	0	1	Sabuku	Juvenile	0
2016-06-09	09:34	Free	Release	0	1	Sabuku	Juvenile	0
2016-06-09	16:17	Free	Release	0	1	Sabuku	Juvenile	0
2016-06-09	08:01	Free	Release	0	1	Sabuku	Juvenile	0
2016-06-09	10:07	Free	Release	0	1	Sabuku	Juvenile	0
2016-06-09	07:24	Free	Release	0	1	Sabuku	Juvenile	2
2016-06-10	14:08	Free	Release	0	1	Sabuku	Juvenile	0
2016-06-10	13:57	Free	Release	0	1	Sabuku	Juvenile	0
2016-06-10	12:53	Free	Release	0	1	Sabuku	Juvenile	0
2016-06-10	14:18	Free	Release	0	1	Sabuku	Juvenile	0
2016-06-10	16:14	Free	Release	0	1	Sabuku	Juvenile	0
2016-06-12	16:13	Free	Release	0	1	Sabuku	Juvenile	0
2016-06-16	08:28	Free	Release	0	1	Sabuku	Juvenile	0
2016-06-16	08:40	Free	Release	0	1	Sabuku	Juvenile	0
2016-06-16	07:47	Free	Release	0	1	Sabuku	Juvenile	0
2016-06-17	10:32	Free	Release	0	1	Sabuku	Juvenile	0
2016-06-22	08:47	Free	Release	0	1	Sabuku	Juvenile	0
2016-06-22	08:58	Free	Release	0	1	Sabuku	Juvenile	0
2016-06-22	09:20	Free	Release	0	1	Sabuku	Juvenile	0
2016-06-22	08:18	Free	Release	0	1	Sabuku	Juvenile	1
2016-06-23	07:32	Free	Release	0	1	Sabuku	Juvenile	0
2016-06-23	07:09	Free	Release	0	1	Sabuku	Juvenile	0
2016-06-23	07:51	Free	Release	0	1	Sabuku	Juvenile	0
2016-06-24	08:12	Free	Release	1	1	Sabuku	Juvenile	2
2016-06-25	08:05	Free	Release	1	1	Sabuku	Juvenile	0
2016-06-26	11:27	Free	Release	0	1	Sabuku	Juvenile	0
2016-06-26	11:02	Free	Release	0	1	Sabuku	Juvenile	3
2016-06-28	15:38	Free	Adapt	0	1	Sabuku	Juvenile	0
2016-06-28	10:21	Free	Adapt	0	1	Sabuku	Juvenile	0
2016-06-30	09:20	Free	Adapt	1	1	Sabuku	Juvenile	0
2016-07-01	11:20	Free	Adapt	1	1	Sabuku	Juvenile	0
2016-07-05	13:41	Free	Adapt	1	1	Sabuku	Juvenile	0
2016-07-05	07:25	Free	Adapt	1	1	Sabuku	Juvenile	0
2016-07-05	14:41	Free	Adapt	1	1	Sabuku	Juvenile	0
2016-07-05	14:08	Free	Adapt	1	1	Sabuku	Juvenile	0
2016-07-08	09:51	Free	Adapt	0	1	Sabuku	Juvenile	0
2016-07-08	09:38	Free	Adapt	0	1	Sabuku	Juvenile	0
2016-07-08	09:16	Free	Adapt	0	1	Sabuku	Juvenile	0
2016-07-11	08:55	Free	Adapt	0	1	Sabuku	Juvenile	0
2016-07-16	13:37:00	Free	Adapt	1	1	Sabuku	Juvenile	0
2016-01-21	11:13:00	Captive	Ridden	0	1	Madiba	Sub-adult cow	0
2016-01-21	10:45:00	Captive	Ridden	0	1	Madiba	Sub-adult cow	0
2016-01-21	09:28:00	Captive	Ridden	0	1	Madiba	Sub-adult cow	0
2016-01-21	08:25:00	Captive	Ridden	0	1	Madiba	Sub-adult cow	0
2016-01-22	11:30:00	Captive	Ridden	0	1	Madiba	Sub-adult cow	0
2016-01-23	06:30:00	Captive	Ridden	0	1	Madiba	Sub-adult cow	0
2016-01-23	09:55:00	Captive	Ridden	0	1	Madiba	Sub-adult cow	0
2016-01-23	09:40:00	Captive	Ridden	0	1	Madiba	Sub-adult cow	0
2016-01-23	06:40:00	Captive	Ridden	0	1	Madiba	Sub-adult cow	4
2016-01-24	06:30:00	Captive	Ridden	0	1	Madiba	Sub-adult cow	4
2016-02-02	17:40:00	Captive	Ridden	0	1	Madiba	Sub-adult cow	0
2016-02-02	18:22:00	Captive	Ridden	0	1	Madiba	Sub-adult cow	2
2016-02-03	19:00:00	Captive	Ridden	0	1	Madiba	Sub-adult cow	0
2016-02-03	09:41:00	Captive	Ridden	0	1	Madiba	Sub-adult cow	0
2016-02-03	18:15:00	Captive	Ridden	0	1	Madiba	Sub-adult cow	0
2016-02-03	08:40:00	Captive	Ridden	0	1	Madiba	Sub-adult cow	0
2016-02-03	07:45:00	Captive	Ridden	0	1	Madiba	Sub-adult cow	0
2016-02-03	18:40:00	Captive	Ridden	0	1	Madiba	Sub-adult cow	2
2016-02-03	06:46:00	Captive	Ridden	0	1	Madiba	Sub-adult cow	2
2016-02-04	08:00:00	Captive	Ridden	0	1	Madiba	Sub-adult cow	0
2016-02-04	09:30:00	Captive	Ridden	0	1	Madiba	Sub-adult cow	0
2016-02-04	08:20:00	Captive	Ridden	0	1	Madiba	Sub-adult cow	0
2016-02-04	18:10:00	Captive	Ridden	0	1	Madiba	Sub-adult cow	3
2016-02-05	07:30:00	Captive	Ridden	0	1	Madiba	Sub-adult cow	0
2016-02-06	16:00:00	Captive	Ridden	0	1	Madiba	Sub-adult cow	0
2016-02-06	06:15:00	Captive	Ridden	0	1	Madiba	Sub-adult cow	0
2016-02-06	08:00:00	Captive	Ridden	0	1	Madiba	Sub-adult cow	0
2016-02-06	08:20:00	Captive	Ridden	0	1	Madiba	Sub-adult cow	0
2016-02-06	08:40:00	Captive	Ridden	0	1	Madiba	Sub-adult cow	2
2016-03-03	10:32:00	Captive	Ridden	0	1	Madiba	Sub-adult cow	0
2016-03-03	16:09:00	Captive	Ridden	0	1	Madiba	Sub-adult cow	0
2016-03-03	16:50:00	Captive	Ridden	0	1	Madiba	Sub-adult cow	0
2016-03-03	10:15:00	Captive	Ridden	0	1	Madiba	Sub-adult cow	0
2016-03-03	17:01:00	Captive	Ridden	0	1	Madiba	Sub-adult cow	0
2016-03-03	10:51:00	Captive	Ridden	0	1	Madiba	Sub-adult cow	0
2016-03-04	16:52:00	Captive	Ridden	1	1	Madiba	Sub-adult cow	0
2016-03-04	15:38:00	Captive	Ridden	1	1	Madiba	Sub-adult cow	0
2016-03-04	09:24:00	Captive	Ridden	1	1	Madiba	Sub-adult cow	0
2016-03-04	08:44:00	Captive	Ridden	1	1	Madiba	Sub-adult cow	0
2016-03-05	07:31:00	Captive	Stable	0	1	Madiba	Sub-adult cow	0
2016-03-05	16:04:00	Captive	Stable	0	1	Madiba	Sub-adult cow	0
2016-03-05	06:33:00	Captive	Stable	0	1	Madiba	Sub-adult cow	2
2016-03-06	16:03:00	Captive	Stable	0	1	Madiba	Sub-adult cow	0
2016-03-06	07:44:00	Captive	Stable	0	1	Madiba	Sub-adult cow	2
2016-03-07	09:29:00	Captive	Stable	0	1	Madiba	Sub-adult cow	0
2016-03-07	07:55:00	Captive	Stable	0	1	Madiba	Sub-adult cow	0
2016-03-07	06:12:00	Captive	Stable	0	1	Madiba	Sub-adult cow	1
2016-03-08	16:41:00	Captive	Stable	0	1	Madiba	Sub-adult cow	0
2016-03-08	08:09:00	Captive	Stable	0	1	Madiba	Sub-adult cow	2
2016-03-08	06:14:00	Captive	Stable	0	1	Madiba	Sub-adult cow	3
2016-03-09	08:59:00	Captive	Stable	1	1	Madiba	Sub-adult cow	0
2016-03-09	07:47:00	Captive	Stable	1	1	Madiba	Sub-adult cow	2
2016-03-09	06:20:00	Captive	Stable	1	1	Madiba	Sub-adult cow	3
2016-03-10	17:33:00	Captive	Stable	0	1	Madiba	Sub-adult cow	0
2016-03-10	08:55:00	Captive	Stable	0	1	Madiba	Sub-adult cow	0
2016-03-10	07:33:00	Captive	Stable	0	1	Madiba	Sub-adult cow	0
2016-03-10	16:16:00	Captive	Stable	0	1	Madiba	Sub-adult cow	0
2016-03-11	09:11:00	Captive	Stable	0	1	Madiba	Sub-adult cow	0
2016-03-11	06:53:00	Captive	Stable	0	1	Madiba	Sub-adult cow	2
2016-03-11	06:26:00	Captive	Stable	0	1	Madiba	Sub-adult cow	3
2016-03-12	08:44:00	Captive	Stable	0	1	Madiba	Sub-adult cow	0
2016-03-12	16:42:00	Captive	Stable	0	1	Madiba	Sub-adult cow	0
2016-03-12	07:31:00	Captive	Stable	0	1	Madiba	Sub-adult cow	0
2016-03-13	08:17:00	Captive	Stable	0	1	Madiba	Sub-adult cow	0
2016-03-13	07:15:00	Captive	Stable	0	1	Madiba	Sub-adult cow	2
2016-03-14	09:08:00	Captive	Stable	0	1	Madiba	Sub-adult cow	0
2016-03-14	07:25:00	Captive	Stable	0	1	Madiba	Sub-adult cow	0
2016-03-14	16:40:00	Captive	Stable	0	1	Madiba	Sub-adult cow	2
2016-03-15	17:05:00	Captive	Stable	0	1	Madiba	Sub-adult cow	0
2016-03-15	16:49:00	Captive	Stable	0	1	Madiba	Sub-adult cow	0
2016-03-15	08:01:00	Captive	Stable	0	1	Madiba	Sub-adult cow	0
2016-03-15	06:37:00	Captive	Stable	0	1	Madiba	Sub-adult cow	3
2016-03-16	17:06:00	Captive	Stable	0	1	Madiba	Sub-adult cow	0
2016-03-16	08:55:00	Captive	Stable	0	1	Madiba	Sub-adult cow	0
2016-03-16	06:38:00	Captive	Stable	0	1	Madiba	Sub-adult cow	3
2016-03-17	07:45:00	Captive	Boma	1	1	Madiba	Sub-adult cow	0
2016-03-18	06:44:00	Captive	Boma	0	1	Madiba	Sub-adult cow	0
2016-03-18	09:28:00	Captive	Boma	0	1	Madiba	Sub-adult cow	0
2016-03-18	17:50:00	Captive	Boma	0	1	Madiba	Sub-adult cow	2
2016-03-19	16:15:00	Captive	Boma	0	1	Madiba	Sub-adult cow	0
2016-03-19	17:12:00	Captive	Boma	0	1	Madiba	Sub-adult cow	0
2016-03-19	07:10:00	Captive	Boma	0	1	Madiba	Sub-adult cow	0
2016-03-20	08:20:00	Captive	Boma	0	1	Madiba	Sub-adult cow	0
2016-03-20	07:24:00	Captive	Boma	0	1	Madiba	Sub-adult cow	0
2016-03-20	06:04:00	Captive	Boma	0	1	Madiba	Sub-adult cow	0
2016-03-21	18:05:00	Captive	Boma	0	1	Madiba	Sub-adult cow	0
2016-03-21	12:50:00	Captive	Boma	0	1	Madiba	Sub-adult cow	0
2016-03-21	05:55:00	Captive	Boma	0	1	Madiba	Sub-adult cow	2
2016-03-21	06:08:00	Captive	Boma	0	1	Madiba	Sub-adult cow	2
2016-03-22	05:58:00	Captive	Boma	0	1	Madiba	Sub-adult cow	0
2016-03-22	07:25:00	Captive	Boma	0	1	Madiba	Sub-adult cow	0
2016-03-22	08:35:00	Captive	Boma	0	1	Madiba	Sub-adult cow	0
2016-03-23	16:33:00	Captive	Boma	0	1	Madiba	Sub-adult cow	0
2016-03-23	17:29:00	Captive	Boma	0	1	Madiba	Sub-adult cow	0
2016-03-23	07:15:00	Captive	Boma	0	1	Madiba	Sub-adult cow	0
2016-03-24	07:07:00	Captive	Boma	0	1	Madiba	Sub-adult cow	0
2016-03-24	08:10:00	Captive	Boma	0	1	Madiba	Sub-adult cow	0
2016-03-24	06:20:00	Captive	Boma	0	1	Madiba	Sub-adult cow	0
2016-03-24	08:31:00	Captive	Boma	0	1	Madiba	Sub-adult cow	0
2016-03-25	07:11:00	Captive	Boma	0	1	Madiba	Sub-adult cow	0
2016-03-26	16:24:00	Captive	Boma	0	1	Madiba	Sub-adult cow	0
2016-03-26	07:56:00	Captive	Boma	0	1	Madiba	Sub-adult cow	0
2016-03-27	10:25:00	Captive	Boma	0	1	Madiba	Sub-adult cow	0
2016-03-28	16:20:00	Captive	Boma	0	1	Madiba	Sub-adult cow	0
2016-03-28	06:47:00	Captive	Boma	0	1	Madiba	Sub-adult cow	0
2016-03-29	07:03:00	Captive	Boma	0	1	Madiba	Sub-adult cow	0
2016-03-29	16:09:00	Captive	Boma	0	1	Madiba	Sub-adult cow	0
2016-03-30	07:40:00	Captive	Boma	0	1	Madiba	Sub-adult cow	0
2016-04-15	17:55:00	Captive	Boma	0	1	Madiba	Sub-adult cow	0
2016-04-16	09:20:00	Captive	Boma	0	1	Madiba	Sub-adult cow	0
2016-04-16	05:55:00	Captive	Boma	0	1	Madiba	Sub-adult cow	3
2016-04-16	08:59:00	Captive	Boma	0	1	Madiba	Sub-adult cow	3
2016-04-17	08:47:00	Captive	Boma	0	1	Madiba	Sub-adult cow	0
2016-04-17	05:58:00	Captive	Boma	0	1	Madiba	Sub-adult cow	0
2016-05-23	08:47	Free	Release	0	1	Madiba	Sub-adult cow	0
2016-05-23	16:53	Free	Release	0	1	Madiba	Sub-adult cow	0
2016-05-23	07:54	Free	Release	0	1	Madiba	Sub-adult cow	0
2016-05-24	07:12	Free	Release	1	1	Madiba	Sub-adult cow	0
2016-05-24	15:37	Free	Release	1	1	Madiba	Sub-adult cow	0
2016-05-24	06:56	Free	Release	1	1	Madiba	Sub-adult cow	0
2016-05-24	08:11	Free	Release	1	1	Madiba	Sub-adult cow	2
2016-05-25	15:30	Free	Release	0	1	Madiba	Sub-adult cow	0
2016-05-25	07:18	Free	Release	0	1	Madiba	Sub-adult cow	0
2016-05-26	16:18	Free	Release	1	1	Madiba	Sub-adult cow	1
2016-05-27	16:01	Free	Release	0	1	Madiba	Sub-adult cow	0
2016-05-27	07:27	Free	Release	0	1	Madiba	Sub-adult cow	0
2016-05-28	09:33	Free	Release	0	1	Madiba	Sub-adult cow	0
2016-05-29	15:56	Free	Release	0	1	Madiba	Sub-adult cow	0
2016-05-31	15:48	Free	Release	0	1	Madiba	Sub-adult cow	0
2016-06-01	16:26	Free	Release	1	1	Madiba	Sub-adult cow	0
2016-06-02	08:13	Free	Release	0	1	Madiba	Sub-adult cow	0
2016-06-02	09:54	Free	Release	0	1	Madiba	Sub-adult cow	0
2016-06-02	07:23	Free	Release	0	1	Madiba	Sub-adult cow	0
2016-06-02	08:56	Free	Release	0	1	Madiba	Sub-adult cow	0
2016-06-02	09:22	Free	Release	0	1	Madiba	Sub-adult cow	0
2016-06-02	07:40	Free	Release	0	1	Madiba	Sub-adult cow	1
2016-06-03	08:52	Free	Release	1	1	Madiba	Sub-adult cow	0
2016-06-06	15:27	Free	Release	1	1	Madiba	Sub-adult cow	0
2016-06-06	12:51	Free	Release	1	1	Madiba	Sub-adult cow	0
2016-06-06	07:58	Free	Release	1	1	Madiba	Sub-adult cow	0
2016-06-06	11:24	Free	Release	1	1	Madiba	Sub-adult cow	1
2016-06-06	09:25	Free	Release	1	1	Madiba	Sub-adult cow	3
2016-06-07	12:18	Free	Release	0	1	Madiba	Sub-adult cow	0
2016-06-07	12:54	Free	Release	0	1	Madiba	Sub-adult cow	0
2016-06-07	07:41	Free	Release	0	1	Madiba	Sub-adult cow	0
2016-06-07	12:41	Free	Release	0	1	Madiba	Sub-adult cow	2
2016-06-07	11:02	Free	Release	0	1	Madiba	Sub-adult cow	2
2016-06-09	09:34	Free	Release	0	1	Madiba	Sub-adult cow	0
2016-06-09	10:07	Free	Release	0	1	Madiba	Sub-adult cow	0
2016-06-10	14:08	Free	Release	0	1	Madiba	Sub-adult cow	0
2016-06-10	13:57	Free	Release	0	1	Madiba	Sub-adult cow	0
2016-06-10	12:53	Free	Release	0	1	Madiba	Sub-adult cow	0
2016-06-10	14:18	Free	Release	0	1	Madiba	Sub-adult cow	0
2016-06-10	12:27	Free	Release	0	1	Madiba	Sub-adult cow	0
2016-06-10	15:40	Free	Release	0	1	Madiba	Sub-adult cow	0
2016-06-12	08:37	Free	Release	0	1	Madiba	Sub-adult cow	0
2016-06-12	09:24	Free	Release	0	1	Madiba	Sub-adult cow	0
2016-06-12	16:13	Free	Release	0	1	Madiba	Sub-adult cow	3
2016-06-14	16:50	Free	Release	0	1	Madiba	Sub-adult cow	0
2016-06-14	10:00	Free	Release	0	1	Madiba	Sub-adult cow	0
2016-06-14	08:53	Free	Release	0	1	Madiba	Sub-adult cow	0
2016-06-15	10:44	Free	Release	0	1	Madiba	Sub-adult cow	0
2016-06-15	11:03	Free	Release	0	1	Madiba	Sub-adult cow	0
2016-06-16	08:28	Free	Release	0	1	Madiba	Sub-adult cow	0
2016-06-16	09:08	Free	Release	0	1	Madiba	Sub-adult cow	0
2016-06-16	08:40	Free	Release	0	1	Madiba	Sub-adult cow	0
2016-06-16	05:58	Free	Release	0	1	Madiba	Sub-adult cow	0
2016-06-17	10:03	Free	Release	0	1	Madiba	Sub-adult cow	3
2016-06-17	10:32	Free	Release	0	1	Madiba	Sub-adult cow	3
2016-06-21	16:07	Free	Release	0	1	Madiba	Sub-adult cow	0
2016-06-21	13:30	Free	Release	0	1	Madiba	Sub-adult cow	0
2016-06-21	16:36	Free	Release	0	1	Madiba	Sub-adult cow	3
2016-06-22	08:18	Free	Release	0	1	Madiba	Sub-adult cow	0
2016-06-22	08:58	Free	Release	0	1	Madiba	Sub-adult cow	3
2016-06-23	07:32	Free	Release	0	1	Madiba	Sub-adult cow	1
2016-06-23	07:51	Free	Release	0	1	Madiba	Sub-adult cow	2
2016-06-23	08:51	Free	Release	0	1	Madiba	Sub-adult cow	2
2016-06-24	08:12	Free	Release	1	1	Madiba	Sub-adult cow	0
2016-06-25	08:05	Free	Release	1	1	Madiba	Sub-adult cow	3
2016-06-26	09:30	Free	Release	0	1	Madiba	Sub-adult cow	0
2016-06-26	11:27	Free	Release	0	1	Madiba	Sub-adult cow	0
2016-06-26	09:08	Free	Release	0	1	Madiba	Sub-adult cow	0
2016-06-26	11:02	Free	Release	0	1	Madiba	Sub-adult cow	4
2016-06-28	15:38	Free	Adapt	0	1	Madiba	Sub-adult cow	0
2016-06-28	08:54	Free	Adapt	0	1	Madiba	Sub-adult cow	0
2016-07-01	11:20	Free	Adapt	1	1	Madiba	Sub-adult cow	0
2016-07-05	13:41	Free	Adapt	1	1	Madiba	Sub-adult cow	0
2016-07-05	15:09	Free	Adapt	1	1	Madiba	Sub-adult cow	3
2016-07-16	13:37:00	Free	Adapt	1	1	Madiba	Sub-adult cow	3
2016-01-21	11:13:00	Captive	Ridden	0	1	Shambala	Sub-adult cow	0
2016-01-21	10:45:00	Captive	Ridden	0	1	Shambala	Sub-adult cow	0
2016-01-21	08:25:00	Captive	Ridden	0	1	Shambala	Sub-adult cow	0
2016-01-22	16:30:00	Captive	Ridden	0	1	Shambala	Sub-adult cow	0
2016-01-22	08:20:00	Captive	Ridden	0	1	Shambala	Sub-adult cow	0
2016-01-23	06:30:00	Captive	Ridden	0	1	Shambala	Sub-adult cow	0
2016-01-23	06:40:00	Captive	Ridden	0	1	Shambala	Sub-adult cow	0
2016-01-24	16:45:00	Captive	Ridden	0	1	Shambala	Sub-adult cow	0
2016-01-24	06:30:00	Captive	Ridden	0	1	Shambala	Sub-adult cow	0
2016-02-02	18:22:00	Captive	Ridden	0	1	Shambala	Sub-adult cow	0
2016-02-02	17:40:00	Captive	Ridden	0	1	Shambala	Sub-adult cow	0
2016-02-03	19:00:00	Captive	Ridden	0	1	Shambala	Sub-adult cow	0
2016-02-03	07:21:00	Captive	Ridden	0	1	Shambala	Sub-adult cow	0
2016-02-03	18:15:00	Captive	Ridden	0	1	Shambala	Sub-adult cow	0
2016-02-03	08:40:00	Captive	Ridden	0	1	Shambala	Sub-adult cow	0
2016-02-03	07:45:00	Captive	Ridden	0	1	Shambala	Sub-adult cow	0
2016-02-03	18:40:00	Captive	Ridden	0	1	Shambala	Sub-adult cow	1
2016-02-03	06:46:00	Captive	Ridden	0	1	Shambala	Sub-adult cow	2
2016-02-04	18:10:00	Captive	Ridden	0	1	Shambala	Sub-adult cow	0
2016-02-04	08:20:00	Captive	Ridden	0	1	Shambala	Sub-adult cow	0
2016-02-06	06:15:00	Captive	Ridden	0	1	Shambala	Sub-adult cow	0
2016-02-06	08:40:00	Captive	Ridden	0	1	Shambala	Sub-adult cow	0
2016-03-03	17:01:00	Captive	Ridden	0	1	Shambala	Sub-adult cow	0
2016-03-03	16:50:00	Captive	Ridden	0	1	Shambala	Sub-adult cow	1
2016-03-04	16:52:00	Captive	Ridden	1	1	Shambala	Sub-adult cow	0
2016-03-04	15:38:00	Captive	Ridden	1	1	Shambala	Sub-adult cow	0
2016-03-04	09:24:00	Captive	Ridden	1	1	Shambala	Sub-adult cow	0
2016-03-04	08:44:00	Captive	Ridden	1	1	Shambala	Sub-adult cow	0
2016-03-05	16:38:00	Captive	Stable	0	1	Shambala	Sub-adult cow	0
2016-03-05	07:31:00	Captive	Stable	0	1	Shambala	Sub-adult cow	0
2016-03-05	06:33:00	Captive	Stable	0	1	Shambala	Sub-adult cow	0
2016-03-06	16:03:00	Captive	Stable	0	1	Shambala	Sub-adult cow	0
2016-03-06	07:44:00	Captive	Stable	0	1	Shambala	Sub-adult cow	0
2016-03-07	06:12:00	Captive	Stable	0	1	Shambala	Sub-adult cow	0
2016-03-07	07:55:00	Captive	Stable	0	1	Shambala	Sub-adult cow	0
2016-03-08	16:41:00	Captive	Stable	0	1	Shambala	Sub-adult cow	0
2016-03-08	06:14:00	Captive	Stable	0	1	Shambala	Sub-adult cow	0
2016-03-09	08:59:00	Captive	Stable	1	1	Shambala	Sub-adult cow	0
2016-03-09	06:20:00	Captive	Stable	1	1	Shambala	Sub-adult cow	0
2016-03-09	07:47:00	Captive	Stable	1	1	Shambala	Sub-adult cow	0
2016-03-10	17:33:00	Captive	Stable	0	1	Shambala	Sub-adult cow	0
2016-03-10	08:55:00	Captive	Stable	0	1	Shambala	Sub-adult cow	0
2016-03-10	07:33:00	Captive	Stable	0	1	Shambala	Sub-adult cow	0
2016-03-10	16:16:00	Captive	Stable	0	1	Shambala	Sub-adult cow	0
2016-03-11	06:26:00	Captive	Stable	0	1	Shambala	Sub-adult cow	0
2016-03-11	06:53:00	Captive	Stable	0	1	Shambala	Sub-adult cow	0
2016-03-11	09:11:00	Captive	Stable	0	1	Shambala	Sub-adult cow	0
2016-03-12	08:44:00	Captive	Stable	0	1	Shambala	Sub-adult cow	0
2016-03-12	16:42:00	Captive	Stable	0	1	Shambala	Sub-adult cow	0
2016-03-12	07:31:00	Captive	Stable	0	1	Shambala	Sub-adult cow	0
2016-03-13	07:15:00	Captive	Stable	0	1	Shambala	Sub-adult cow	0
2016-03-13	16:15:00	Captive	Stable	0	1	Shambala	Sub-adult cow	0
2016-03-14	16:21:00	Captive	Stable	0	1	Shambala	Sub-adult cow	0
2016-03-14	07:25:00	Captive	Stable	0	1	Shambala	Sub-adult cow	0
2016-03-14	16:40:00	Captive	Stable	0	1	Shambala	Sub-adult cow	2
2016-03-14	09:08:00	Captive	Stable	0	1	Shambala	Sub-adult cow	2
2016-03-15	17:05:00	Captive	Stable	0	1	Shambala	Sub-adult cow	0
2016-03-15	16:49:00	Captive	Stable	0	1	Shambala	Sub-adult cow	0
2016-03-15	06:37:00	Captive	Stable	0	1	Shambala	Sub-adult cow	0
2016-03-15	08:01:00	Captive	Stable	0	1	Shambala	Sub-adult cow	0
2016-03-16	17:06:00	Captive	Stable	0	1	Shambala	Sub-adult cow	0
2016-03-16	08:55:00	Captive	Stable	0	1	Shambala	Sub-adult cow	0
2016-03-16	06:38:00	Captive	Stable	0	1	Shambala	Sub-adult cow	2
2016-03-17	06:21:00	Captive	Boma	1	1	Shambala	Sub-adult cow	0
2016-03-17	07:45:00	Captive	Boma	1	1	Shambala	Sub-adult cow	0
2016-03-18	06:44:00	Captive	Boma	0	1	Shambala	Sub-adult cow	0
2016-03-18	09:28:00	Captive	Boma	0	1	Shambala	Sub-adult cow	0
2016-03-18	17:50:00	Captive	Boma	0	1	Shambala	Sub-adult cow	2
2016-03-19	16:15:00	Captive	Boma	0	1	Shambala	Sub-adult cow	0
2016-03-19	17:12:00	Captive	Boma	0	1	Shambala	Sub-adult cow	0
2016-03-19	07:10:00	Captive	Boma	0	1	Shambala	Sub-adult cow	0
2016-03-20	06:04:00	Captive	Boma	0	1	Shambala	Sub-adult cow	0
2016-03-20	08:35:00	Captive	Boma	0	1	Shambala	Sub-adult cow	0
2016-03-21	18:05:00	Captive	Boma	0	1	Shambala	Sub-adult cow	0
2016-03-21	12:50:00	Captive	Boma	0	1	Shambala	Sub-adult cow	0
2016-03-21	05:55:00	Captive	Boma	0	1	Shambala	Sub-adult cow	2
2016-03-21	06:08:00	Captive	Boma	0	1	Shambala	Sub-adult cow	2
2016-03-22	05:58:00	Captive	Boma	0	1	Shambala	Sub-adult cow	0
2016-03-23	16:33:00	Captive	Boma	0	1	Shambala	Sub-adult cow	0
2016-03-23	07:15:00	Captive	Boma	0	1	Shambala	Sub-adult cow	0
2016-03-24	07:07:00	Captive	Boma	0	1	Shambala	Sub-adult cow	0
2016-03-24	08:10:00	Captive	Boma	0	1	Shambala	Sub-adult cow	0
2016-03-24	06:20:00	Captive	Boma	0	1	Shambala	Sub-adult cow	0
2016-03-24	16:13:00	Captive	Boma	0	1	Shambala	Sub-adult cow	0
2016-03-24	08:31:00	Captive	Boma	0	1	Shambala	Sub-adult cow	0
2016-03-26	16:24:00	Captive	Boma	0	1	Shambala	Sub-adult cow	0
2016-03-26	07:56:00	Captive	Boma	0	1	Shambala	Sub-adult cow	0
2016-03-28	16:20:00	Captive	Boma	0	1	Shambala	Sub-adult cow	0
2016-03-28	06:47:00	Captive	Boma	0	1	Shambala	Sub-adult cow	0
2016-03-29	07:03:00	Captive	Boma	0	1	Shambala	Sub-adult cow	0
2016-03-29	16:09:00	Captive	Boma	0	1	Shambala	Sub-adult cow	0
2016-03-30	07:40:00	Captive	Boma	0	1	Shambala	Sub-adult cow	0
2016-04-15	17:55:00	Captive	Boma	0	1	Shambala	Sub-adult cow	0
2016-04-16	05:55:00	Captive	Boma	0	1	Shambala	Sub-adult cow	0
2016-04-17	05:58:00	Captive	Boma	0	1	Shambala	Sub-adult cow	0
2016-05-23	16:53	Free	Release	0	1	Shambala	Sub-adult cow	0
2016-05-23	16:46	Free	Release	0	1	Shambala	Sub-adult cow	0
2016-05-23	16:00	Free	Release	0	1	Shambala	Sub-adult cow	0
2016-05-24	07:19	Free	Release	1	1	Shambala	Sub-adult cow	0
2016-05-24	07:39	Free	Release	1	1	Shambala	Sub-adult cow	0
2016-05-25	07:18	Free	Release	0	1	Shambala	Sub-adult cow	0
2016-05-26	16:18	Free	Release	1	1	Shambala	Sub-adult cow	0
2016-05-27	03:15	Free	Release	0	1	Shambala	Sub-adult cow	0
2016-05-28	09:33	Free	Release	0	1	Shambala	Sub-adult cow	0
2016-05-28	08:41	Free	Release	0	1	Shambala	Sub-adult cow	0
2016-05-29	15:56	Free	Release	0	1	Shambala	Sub-adult cow	0
2016-06-06	11:24	Free	Release	1	1	Shambala	Sub-adult cow	0
2016-06-06	15:27	Free	Release	1	1	Shambala	Sub-adult cow	0
2016-06-06	09:25	Free	Release	1	1	Shambala	Sub-adult cow	3
2016-06-07	09:42	Free	Release	0	1	Shambala	Sub-adult cow	0
2016-06-07	11:02	Free	Release	0	1	Shambala	Sub-adult cow	0
2016-06-09	07:47	Free	Release	0	1	Shambala	Sub-adult cow	0
2016-06-09	09:34	Free	Release	0	1	Shambala	Sub-adult cow	0
2016-06-09	08:59	Free	Release	0	1	Shambala	Sub-adult cow	0
2016-06-09	08:01	Free	Release	0	1	Shambala	Sub-adult cow	0
2016-06-09	10:07	Free	Release	0	1	Shambala	Sub-adult cow	0
2016-06-09	07:24	Free	Release	0	1	Shambala	Sub-adult cow	1
2016-06-10	14:08	Free	Release	0	1	Shambala	Sub-adult cow	0
2016-06-10	13:57	Free	Release	0	1	Shambala	Sub-adult cow	0
2016-06-10	12:53	Free	Release	0	1	Shambala	Sub-adult cow	0
2016-06-10	14:18	Free	Release	0	1	Shambala	Sub-adult cow	0
2016-06-10	16:14	Free	Release	0	1	Shambala	Sub-adult cow	2
2016-06-12	16:13	Free	Release	0	1	Shambala	Sub-adult cow	0
2016-06-14	08:00	Free	Release	0	1	Shambala	Sub-adult cow	0
2016-06-14	15:50	Free	Release	0	1	Shambala	Sub-adult cow	0
2016-06-16	08:28	Free	Release	0	1	Shambala	Sub-adult cow	0
2016-06-16	07:47	Free	Release	0	1	Shambala	Sub-adult cow	0
2016-06-17	10:32	Free	Release	0	1	Shambala	Sub-adult cow	0
2016-06-21	16:07	Free	Release	0	1	Shambala	Sub-adult cow	0
2016-06-22	08:47	Free	Release	0	1	Shambala	Sub-adult cow	0
2016-06-22	08:58	Free	Release	0	1	Shambala	Sub-adult cow	2
2016-06-23	07:32	Free	Release	0	1	Shambala	Sub-adult cow	0
2016-06-23	07:09	Free	Release	0	1	Shambala	Sub-adult cow	0
2016-06-23	07:51	Free	Release	0	1	Shambala	Sub-adult cow	0
2016-06-24	08:12	Free	Release	1	1	Shambala	Sub-adult cow	2
2016-06-25	08:05	Free	Release	1	1	Shambala	Sub-adult cow	2
2016-06-26	11:02	Free	Release	0	1	Shambala	Sub-adult cow	0
2016-06-28	15:38	Free	Adapt	0	1	Shambala	Sub-adult cow	0
2016-06-28	10:21	Free	Adapt	0	1	Shambala	Sub-adult cow	0
2016-06-28	09:36	Free	Adapt	0	1	Shambala	Sub-adult cow	2
2016-06-30	09:20	Free	Adapt	1	1	Shambala	Sub-adult cow	0
2016-07-01	11:20	Free	Adapt	1	1	Shambala	Sub-adult cow	0
2016-07-05	13:41	Free	Adapt	1	1	Shambala	Sub-adult cow	0
2016-07-05	14:41	Free	Adapt	1	1	Shambala	Sub-adult cow	2
2016-07-05	14:08	Free	Adapt	1	1	Shambala	Sub-adult cow	4
2016-07-08	09:51	Free	Adapt	0	1	Shambala	Sub-adult cow	0
2016-07-08	09:38	Free	Adapt	0	1	Shambala	Sub-adult cow	0
2016-07-08	09:16	Free	Adapt	0	1	Shambala	Sub-adult cow	0
2016-07-08	10:39	Free	Adapt	0	1	Shambala	Sub-adult cow	0
2016-07-08	10:03	Free	Adapt	0	1	Shambala	Sub-adult cow	0
2016-07-11	08:55	Free	Adapt	0	1	Shambala	Sub-adult cow	0
2016-07-13	07:53	Free	Adapt	0	1	Shambala	Sub-adult cow	0
2016-07-16	10:28	Free	Adapt	1	1	Shambala	Sub-adult cow	0
2016-07-16	14:10:00	Free	Adapt	1	1	Shambala	Sub-adult cow	0
2016-07-16	13:37:00	Free	Adapt	1	1	Shambala	Sub-adult cow	2
2016-01-21	11:13:00	Captive	Ridden	0	1	Moya	Suckling calf	0
2016-01-21	10:45:00	Captive	Ridden	0	1	Moya	Suckling calf	0
2016-01-21	08:25:00	Captive	Ridden	0	1	Moya	Suckling calf	0
2016-01-22	11:30:00	Captive	Ridden	0	1	Moya	Suckling calf	0
2016-01-22	16:30:00	Captive	Ridden	0	1	Moya	Suckling calf	0
2016-01-23	06:30:00	Captive	Ridden	0	1	Moya	Suckling calf	0
2016-01-23	10:50:00	Captive	Ridden	0	1	Moya	Suckling calf	0
2016-01-23	06:40:00	Captive	Ridden	0	1	Moya	Suckling calf	0
2016-01-24	16:45:00	Captive	Ridden	0	1	Moya	Suckling calf	0
2016-01-24	06:30:00	Captive	Ridden	0	1	Moya	Suckling calf	0
2016-02-02	18:22:00	Captive	Ridden	0	1	Moya	Suckling calf	0
2016-02-02	17:40:00	Captive	Ridden	0	1	Moya	Suckling calf	0
2016-02-03	19:00:00	Captive	Ridden	0	1	Moya	Suckling calf	0
2016-02-03	07:21:00	Captive	Ridden	0	1	Moya	Suckling calf	0
2016-02-03	18:15:00	Captive	Ridden	0	1	Moya	Suckling calf	0
2016-02-03	18:40:00	Captive	Ridden	0	1	Moya	Suckling calf	0
2016-02-03	08:40:00	Captive	Ridden	0	1	Moya	Suckling calf	0
2016-02-03	07:45:00	Captive	Ridden	0	1	Moya	Suckling calf	0
2016-02-04	18:10:00	Captive	Ridden	0	1	Moya	Suckling calf	0
2016-02-04	08:20:00	Captive	Ridden	0	1	Moya	Suckling calf	0
2016-02-06	06:15:00	Captive	Ridden	0	1	Moya	Suckling calf	0
2016-02-06	08:40:00	Captive	Ridden	0	1	Moya	Suckling calf	0
2016-03-03	16:50:00	Captive	Ridden	0	1	Moya	Suckling calf	0
2016-03-03	17:01:00	Captive	Ridden	0	1	Moya	Suckling calf	0
2016-03-04	16:52:00	Captive	Ridden	1	1	Moya	Suckling calf	0
2016-03-04	15:38:00	Captive	Ridden	1	1	Moya	Suckling calf	0
2016-03-04	09:24:00	Captive	Ridden	1	1	Moya	Suckling calf	0
2016-03-04	08:44:00	Captive	Ridden	1	1	Moya	Suckling calf	0
2016-03-05	16:38:00	Captive	Stable	0	1	Moya	Suckling calf	0
2016-03-05	07:31:00	Captive	Stable	0	1	Moya	Suckling calf	0
2016-03-05	06:33:00	Captive	Stable	0	1	Moya	Suckling calf	0
2016-03-06	16:03:00	Captive	Stable	0	1	Moya	Suckling calf	0
2016-03-06	07:44:00	Captive	Stable	0	1	Moya	Suckling calf	0
2016-03-07	09:29:00	Captive	Stable	0	1	Moya	Suckling calf	0
2016-03-07	16:02:00	Captive	Stable	0	1	Moya	Suckling calf	0
2016-03-07	06:12:00	Captive	Stable	0	1	Moya	Suckling calf	0
2016-03-07	07:55:00	Captive	Stable	0	1	Moya	Suckling calf	0
2016-03-08	16:41:00	Captive	Stable	0	1	Moya	Suckling calf	0
2016-03-08	06:14:00	Captive	Stable	0	1	Moya	Suckling calf	0
2016-03-09	08:59:00	Captive	Stable	1	1	Moya	Suckling calf	0
2016-03-09	16:13:00	Captive	Stable	1	1	Moya	Suckling calf	0
2016-03-09	07:47:00	Captive	Stable	1	1	Moya	Suckling calf	0
2016-03-09	06:20:00	Captive	Stable	1	1	Moya	Suckling calf	1
2016-03-10	17:33:00	Captive	Stable	0	1	Moya	Suckling calf	0
2016-03-10	07:33:00	Captive	Stable	0	1	Moya	Suckling calf	0
2016-03-10	16:16:00	Captive	Stable	0	1	Moya	Suckling calf	0
2016-03-11	06:26:00	Captive	Stable	0	1	Moya	Suckling calf	0
2016-03-11	06:53:00	Captive	Stable	0	1	Moya	Suckling calf	0
2016-03-11	09:11:00	Captive	Stable	0	1	Moya	Suckling calf	0
2016-03-12	08:44:00	Captive	Stable	0	1	Moya	Suckling calf	0
2016-03-12	16:42:00	Captive	Stable	0	1	Moya	Suckling calf	0
2016-03-12	07:31:00	Captive	Stable	0	1	Moya	Suckling calf	0
2016-03-13	07:15:00	Captive	Stable	0	1	Moya	Suckling calf	0
2016-03-13	16:15:00	Captive	Stable	0	1	Moya	Suckling calf	0
2016-03-14	16:40:00	Captive	Stable	0	1	Moya	Suckling calf	0
2016-03-14	09:08:00	Captive	Stable	0	1	Moya	Suckling calf	0
2016-03-14	07:25:00	Captive	Stable	0	1	Moya	Suckling calf	0
2016-03-15	17:05:00	Captive	Stable	0	1	Moya	Suckling calf	0
2016-03-15	16:49:00	Captive	Stable	0	1	Moya	Suckling calf	0
2016-03-15	06:37:00	Captive	Stable	0	1	Moya	Suckling calf	0
2016-03-15	08:01:00	Captive	Stable	0	1	Moya	Suckling calf	0
2016-03-16	17:06:00	Captive	Stable	0	1	Moya	Suckling calf	0
2016-03-16	06:38:00	Captive	Stable	0	1	Moya	Suckling calf	0
2016-03-16	08:55:00	Captive	Stable	0	1	Moya	Suckling calf	0
2016-03-17	06:21:00	Captive	Boma	1	1	Moya	Suckling calf	0
2016-03-17	07:45:00	Captive	Boma	1	1	Moya	Suckling calf	0
2016-03-18	06:44:00	Captive	Boma	0	1	Moya	Suckling calf	0
2016-03-18	17:50:00	Captive	Boma	0	1	Moya	Suckling calf	0
2016-03-18	09:28:00	Captive	Boma	0	1	Moya	Suckling calf	0
2016-03-19	16:15:00	Captive	Boma	0	1	Moya	Suckling calf	0
2016-03-19	17:12:00	Captive	Boma	0	1	Moya	Suckling calf	0
2016-03-19	07:10:00	Captive	Boma	0	1	Moya	Suckling calf	0
2016-03-20	06:04:00	Captive	Boma	0	1	Moya	Suckling calf	0
2016-03-20	08:35:00	Captive	Boma	0	1	Moya	Suckling calf	0
2016-03-21	05:55:00	Captive	Boma	0	1	Moya	Suckling calf	0
2016-03-21	18:05:00	Captive	Boma	0	1	Moya	Suckling calf	0
2016-03-21	06:08:00	Captive	Boma	0	1	Moya	Suckling calf	0
2016-03-21	12:50:00	Captive	Boma	0	1	Moya	Suckling calf	0
2016-03-22	05:58:00	Captive	Boma	0	1	Moya	Suckling calf	0
2016-03-23	16:33:00	Captive	Boma	0	1	Moya	Suckling calf	0
2016-03-23	07:15:00	Captive	Boma	0	1	Moya	Suckling calf	0
2016-03-24	07:07:00	Captive	Boma	0	1	Moya	Suckling calf	0
2016-03-24	08:10:00	Captive	Boma	0	1	Moya	Suckling calf	0
2016-03-24	06:20:00	Captive	Boma	0	1	Moya	Suckling calf	0
2016-03-24	16:13:00	Captive	Boma	0	1	Moya	Suckling calf	0
2016-03-24	08:31:00	Captive	Boma	0	1	Moya	Suckling calf	0
2016-03-25	16:37:00	Captive	Boma	0	1	Moya	Suckling calf	0
2016-03-26	16:24:00	Captive	Boma	0	1	Moya	Suckling calf	0
2016-03-26	07:56:00	Captive	Boma	0	1	Moya	Suckling calf	0
2016-03-28	16:20:00	Captive	Boma	0	1	Moya	Suckling calf	0
2016-03-28	06:47:00	Captive	Boma	0	1	Moya	Suckling calf	0
2016-03-29	07:03:00	Captive	Boma	0	1	Moya	Suckling calf	0
2016-03-29	16:09:00	Captive	Boma	0	1	Moya	Suckling calf	0
2016-03-30	07:40:00	Captive	Boma	0	1	Moya	Suckling calf	0
2016-04-15	16:34:00	Captive	Boma	0	1	Moya	Suckling calf	0
2016-04-15	17:55:00	Captive	Boma	0	1	Moya	Suckling calf	0
2016-04-16	05:55:00	Captive	Boma	0	1	Moya	Suckling calf	0
2016-04-17	05:58:00	Captive	Boma	0	1	Moya	Suckling calf	0
2016-05-23	16:53	Free	Release	0	1	Moya	Suckling calf	0
2016-05-24	07:39	Free	Release	1	1	Moya	Suckling calf	0
2016-05-25	07:18	Free	Release	0	1	Moya	Suckling calf	0
2016-05-26	16:18	Free	Release	1	1	Moya	Suckling calf	0
2016-05-27	03:15	Free	Release	0	1	Moya	Suckling calf	0
2016-05-28	09:33	Free	Release	0	1	Moya	Suckling calf	0
2016-05-28	08:41	Free	Release	0	1	Moya	Suckling calf	0
2016-05-29	15:56	Free	Release	0	1	Moya	Suckling calf	0
2016-05-31	07:57	Free	Release	0	1	Moya	Suckling calf	0
2016-05-31	15:48	Free	Release	0	1	Moya	Suckling calf	3
2016-06-06	09:25	Free	Release	1	1	Moya	Suckling calf	0
2016-06-06	11:24	Free	Release	1	1	Moya	Suckling calf	0
2016-06-06	15:27	Free	Release	1	1	Moya	Suckling calf	0
2016-06-07	09:42	Free	Release	0	1	Moya	Suckling calf	0
2016-06-07	11:02	Free	Release	0	1	Moya	Suckling calf	0
2016-06-09	07:47	Free	Release	0	1	Moya	Suckling calf	0
2016-06-09	09:34	Free	Release	0	1	Moya	Suckling calf	0
2016-06-09	16:17	Free	Release	0	1	Moya	Suckling calf	0
2016-06-09	08:59	Free	Release	0	1	Moya	Suckling calf	0
2016-06-09	08:01	Free	Release	0	1	Moya	Suckling calf	0
2016-06-09	10:07	Free	Release	0	1	Moya	Suckling calf	0
2016-06-09	07:24	Free	Release	0	1	Moya	Suckling calf	2
2016-06-10	14:08	Free	Release	0	1	Moya	Suckling calf	0
2016-06-10	13:57	Free	Release	0	1	Moya	Suckling calf	0
2016-06-10	12:53	Free	Release	0	1	Moya	Suckling calf	0
2016-06-10	14:18	Free	Release	0	1	Moya	Suckling calf	0
2016-06-10	16:14	Free	Release	0	1	Moya	Suckling calf	0
2016-06-12	16:13	Free	Release	0	1	Moya	Suckling calf	0
2016-06-16	08:28	Free	Release	0	1	Moya	Suckling calf	0
2016-06-16	07:47	Free	Release	0	1	Moya	Suckling calf	0
2016-06-17	10:32	Free	Release	0	1	Moya	Suckling calf	0
2016-06-22	08:47	Free	Release	0	1	Moya	Suckling calf	0
2016-06-22	08:58	Free	Release	0	1	Moya	Suckling calf	0
2016-06-22	09:20	Free	Release	0	1	Moya	Suckling calf	0
2016-06-22	08:18	Free	Release	0	1	Moya	Suckling calf	2
2016-06-23	07:32	Free	Release	0	1	Moya	Suckling calf	0
2016-06-23	07:09	Free	Release	0	1	Moya	Suckling calf	0
2016-06-23	07:51	Free	Release	0	1	Moya	Suckling calf	0
2016-06-24	08:12	Free	Release	1	1	Moya	Suckling calf	0
2016-06-25	08:05	Free	Release	1	1	Moya	Suckling calf	0
2016-06-26	11:02	Free	Release	0	1	Moya	Suckling calf	3
2016-06-28	15:38	Free	Adapt	0	1	Moya	Suckling calf	0
2016-06-28	09:36	Free	Adapt	0	1	Moya	Suckling calf	0
2016-06-28	10:21	Free	Adapt	0	1	Moya	Suckling calf	0
2016-06-30	09:20	Free	Adapt	1	1	Moya	Suckling calf	0
2016-07-01	11:20	Free	Adapt	1	1	Moya	Suckling calf	0
2016-07-05	13:41	Free	Adapt	1	1	Moya	Suckling calf	0
2016-07-05	07:25	Free	Adapt	1	1	Moya	Suckling calf	0
2016-07-05	14:41	Free	Adapt	1	1	Moya	Suckling calf	0
2016-07-05	14:08	Free	Adapt	1	1	Moya	Suckling calf	0
2016-07-08	09:51	Free	Adapt	0	1	Moya	Suckling calf	0
2016-07-08	09:38	Free	Adapt	0	1	Moya	Suckling calf	0
2016-07-08	09:16	Free	Adapt	0	1	Moya	Suckling calf	0
2016-07-11	08:55	Free	Adapt	0	1	Moya	Suckling calf	0
2016-07-16	13:37:00	Free	Adapt	1	1	Moya	Suckling calf	0
2016-01-21	11:13:00	Captive	Ridden	0	1	Temba	Suckling calf	0
2016-01-21	10:45:00	Captive	Ridden	0	1	Temba	Suckling calf	0
2016-01-21	09:28:00	Captive	Ridden	0	1	Temba	Suckling calf	0
2016-01-22	11:30:00	Captive	Ridden	0	1	Temba	Suckling calf	0
2016-01-22	16:30:00	Captive	Ridden	0	1	Temba	Suckling calf	0
2016-01-22	08:20:00	Captive	Ridden	0	1	Temba	Suckling calf	0
2016-01-23	06:40:00	Captive	Ridden	0	1	Temba	Suckling calf	0
2016-01-23	06:30:00	Captive	Ridden	0	1	Temba	Suckling calf	2
2016-01-24	16:45:00	Captive	Ridden	0	1	Temba	Suckling calf	0
2016-01-24	06:30:00	Captive	Ridden	0	1	Temba	Suckling calf	0
2016-02-02	18:22:00	Captive	Ridden	0	1	Temba	Suckling calf	0
2016-02-02	17:40:00	Captive	Ridden	0	1	Temba	Suckling calf	0
2016-02-03	19:00:00	Captive	Ridden	0	1	Temba	Suckling calf	0
2016-02-03	07:21:00	Captive	Ridden	0	1	Temba	Suckling calf	0
2016-02-03	09:41:00	Captive	Ridden	0	1	Temba	Suckling calf	0
2016-02-03	18:15:00	Captive	Ridden	0	1	Temba	Suckling calf	0
2016-02-03	18:40:00	Captive	Ridden	0	1	Temba	Suckling calf	0
2016-02-03	08:40:00	Captive	Ridden	0	1	Temba	Suckling calf	0
2016-02-03	06:46:00	Captive	Ridden	0	1	Temba	Suckling calf	0
2016-02-03	07:45:00	Captive	Ridden	0	1	Temba	Suckling calf	0
2016-02-04	17:00:00	Captive	Ridden	0	1	Temba	Suckling calf	0
2016-02-04	18:10:00	Captive	Ridden	0	1	Temba	Suckling calf	0
2016-02-04	08:20:00	Captive	Ridden	0	1	Temba	Suckling calf	0
2016-02-05	08:40:00	Captive	Ridden	0	1	Temba	Suckling calf	0
2016-02-06	06:15:00	Captive	Ridden	0	1	Temba	Suckling calf	0
2016-02-06	08:40:00	Captive	Ridden	0	1	Temba	Suckling calf	0
2016-03-03	16:50:00	Captive	Ridden	0	1	Temba	Suckling calf	0
2016-03-03	17:01:00	Captive	Ridden	0	1	Temba	Suckling calf	0
2016-03-04	16:52:00	Captive	Ridden	1	1	Temba	Suckling calf	0
2016-03-04	15:38:00	Captive	Ridden	1	1	Temba	Suckling calf	0
2016-03-04	08:44:00	Captive	Ridden	1	1	Temba	Suckling calf	0
2016-03-05	16:38:00	Captive	Stable	0	1	Temba	Suckling calf	0
2016-03-05	07:31:00	Captive	Stable	0	1	Temba	Suckling calf	0
2016-03-05	06:33:00	Captive	Stable	0	1	Temba	Suckling calf	0
2016-03-06	16:03:00	Captive	Stable	0	1	Temba	Suckling calf	0
2016-03-06	07:44:00	Captive	Stable	0	1	Temba	Suckling calf	0
2016-03-07	06:12:00	Captive	Stable	0	1	Temba	Suckling calf	0
2016-03-07	07:55:00	Captive	Stable	0	1	Temba	Suckling calf	0
2016-03-08	16:41:00	Captive	Stable	0	1	Temba	Suckling calf	0
2016-03-08	06:14:00	Captive	Stable	0	1	Temba	Suckling calf	2
2016-03-09	08:59:00	Captive	Stable	1	1	Temba	Suckling calf	0
2016-03-09	06:20:00	Captive	Stable	1	1	Temba	Suckling calf	0
2016-03-09	07:47:00	Captive	Stable	1	1	Temba	Suckling calf	0
2016-03-10	17:33:00	Captive	Stable	0	1	Temba	Suckling calf	0
2016-03-10	08:55:00	Captive	Stable	0	1	Temba	Suckling calf	0
2016-03-10	07:33:00	Captive	Stable	0	1	Temba	Suckling calf	0
2016-03-10	16:16:00	Captive	Stable	0	1	Temba	Suckling calf	0
2016-03-11	06:26:00	Captive	Stable	0	1	Temba	Suckling calf	0
2016-03-11	06:53:00	Captive	Stable	0	1	Temba	Suckling calf	0
2016-03-11	09:11:00	Captive	Stable	0	1	Temba	Suckling calf	0
2016-03-12	08:44:00	Captive	Stable	0	1	Temba	Suckling calf	0
2016-03-12	16:42:00	Captive	Stable	0	1	Temba	Suckling calf	0
2016-03-12	07:31:00	Captive	Stable	0	1	Temba	Suckling calf	2
2016-03-13	07:15:00	Captive	Stable	0	1	Temba	Suckling calf	0
2016-03-13	16:15:00	Captive	Stable	0	1	Temba	Suckling calf	0
2016-03-13	08:17:00	Captive	Stable	0	1	Temba	Suckling calf	0
2016-03-14	16:40:00	Captive	Stable	0	1	Temba	Suckling calf	0
2016-03-14	16:21:00	Captive	Stable	0	1	Temba	Suckling calf	0
2016-03-14	09:08:00	Captive	Stable	0	1	Temba	Suckling calf	0
2016-03-14	07:25:00	Captive	Stable	0	1	Temba	Suckling calf	0
2016-03-15	17:05:00	Captive	Stable	0	1	Temba	Suckling calf	0
2016-03-15	16:49:00	Captive	Stable	0	1	Temba	Suckling calf	0
2016-03-15	06:37:00	Captive	Stable	0	1	Temba	Suckling calf	0
2016-03-15	08:01:00	Captive	Stable	0	1	Temba	Suckling calf	0
2016-03-16	17:06:00	Captive	Stable	0	1	Temba	Suckling calf	0
2016-03-16	06:38:00	Captive	Stable	0	1	Temba	Suckling calf	0
2016-03-16	08:55:00	Captive	Stable	0	1	Temba	Suckling calf	0
2016-03-17	06:21:00	Captive	Boma	1	1	Temba	Suckling calf	0
2016-03-17	07:45:00	Captive	Boma	1	1	Temba	Suckling calf	0
2016-03-18	06:44:00	Captive	Boma	0	1	Temba	Suckling calf	0
2016-03-18	17:50:00	Captive	Boma	0	1	Temba	Suckling calf	0
2016-03-18	09:28:00	Captive	Boma	0	1	Temba	Suckling calf	0
2016-03-19	16:15:00	Captive	Boma	0	1	Temba	Suckling calf	0
2016-03-19	17:12:00	Captive	Boma	0	1	Temba	Suckling calf	0
2016-03-19	07:10:00	Captive	Boma	0	1	Temba	Suckling calf	0
2016-03-20	06:04:00	Captive	Boma	0	1	Temba	Suckling calf	0
2016-03-20	08:35:00	Captive	Boma	0	1	Temba	Suckling calf	0
2016-03-21	05:55:00	Captive	Boma	0	1	Temba	Suckling calf	0
2016-03-21	18:05:00	Captive	Boma	0	1	Temba	Suckling calf	0
2016-03-21	06:08:00	Captive	Boma	0	1	Temba	Suckling calf	0
2016-03-21	12:50:00	Captive	Boma	0	1	Temba	Suckling calf	0
2016-03-22	05:58:00	Captive	Boma	0	1	Temba	Suckling calf	0
2016-03-23	16:33:00	Captive	Boma	0	1	Temba	Suckling calf	0
2016-03-23	07:15:00	Captive	Boma	0	1	Temba	Suckling calf	0
2016-03-24	07:07:00	Captive	Boma	0	1	Temba	Suckling calf	0
2016-03-24	08:10:00	Captive	Boma	0	1	Temba	Suckling calf	0
2016-03-24	06:20:00	Captive	Boma	0	1	Temba	Suckling calf	0
2016-03-24	16:13:00	Captive	Boma	0	1	Temba	Suckling calf	0
2016-03-24	08:31:00	Captive	Boma	0	1	Temba	Suckling calf	0
[truncated: 73 more rows]

## Sheet: StressFocals
STRESS RELATED BEHAVIOUR DATA FROM FOCALS
Date	Status	Captivity	Extreme Events (present=1, absent=0)	Immediate common disturbance (present=1, absent=0)	Ele ID	#stress behaviour/minute
2016-07-18	Adapt	Free	0	0	Anna Average	0.214419
2016-07-22	Adapt	Free	0	0	Anna Average	1.01422
2016-10-06	Adapt	Free	0	0	Dimpo Average	0.188235
2016-07-16	Adapt	Free	1	0	Dimpo Average	0
2016-07-16	Adapt	Free	1	0	Dimpo Average	0.625
2016-07-18	Adapt	Free	0	0	Mickey Average	2.92217
2016-07-21	Adapt	Free	0	0	Mouse Average	0
2016-07-16	Adapt	Free	1	0	Mouse Average	0
2016-07-16	Adapt	Free	1	0	Moya Average	1.15759
2016-07-16	Adapt	Free	1	0	Moya Average	0
2016-07-16	Adapt	Free	1	0	Shambala Average	0
2016-03-27	Boma	Captive	0	0	Anna Average	31.6136
2016-03-23	Boma	Captive	0	1	Anna Average	0
2016-03-25	Boma	Captive	0	1	Anna Average	0.118343
2016-03-28	Boma	Captive	0	1	Anna Average	0
2016-04-17	Boma	Captive	0	1	Anna Average	6.69259
2016-03-24	Boma	Captive	0	0	Dimpo Average	0.779221
2016-03-19	Boma	Captive	0	1	Dimpo Average	0
2016-03-20	Boma	Captive	0	1	Dimpo Average	0.142857
2016-03-26	Boma	Captive	0	1	Dimpo Average	0.0278293
2016-03-30	Boma	Captive	0	1	Dimpo Average	0.4
2016-03-18	Boma	Captive	0	0	Kedibone Average	0.238095
2016-03-19	Boma	Captive	0	1	Kedibone Average	5
2016-03-26	Boma	Captive	0	1	Kedibone Average	0.453441
2016-03-26	Boma	Captive	0	1	Kedibone Average	2.98137
2016-03-28	Boma	Captive	0	1	Kedibone Average	0
2016-03-18	Boma	Captive	0	1	Madiba Average	0.315789
2016-03-23	Boma	Captive	0	1	Madiba Average	0.237154
2016-03-24	Boma	Captive	0	1	Madiba Average	0.208333
2016-03-26	Boma	Captive	0	1	Madiba Average	3.14685
2016-03-28	Boma	Captive	0	1	Madiba Average	0
2016-03-18	Boma	Captive	0	1	Mickey Average	2
2016-03-19	Boma	Captive	0	1	Mickey Average	0
2016-03-28	Boma	Captive	0	1	Mickey Average	3.5615
2016-05-13	Boma	Captive	0	1	Mickey Average	0.513172
2016-03-19	Boma	Captive	0	1	Mouse Average	1.05264
2016-03-20	Boma	Captive	0	1	Mouse Average	0
2016-03-23	Boma	Captive	0	1	Mouse Average	0.0625652
2016-03-26	Boma	Captive	0	1	Mouse Average	0.206897
2016-03-30	Boma	Captive	0	1	Mouse Average	0.271342
2016-03-19	Boma	Captive	0	1	Moya Average	0.363636
2016-03-20	Boma	Captive	0	1	Moya Average	3.32737
2016-03-17	Boma	Captive	1	1	Moya Average	0
2016-03-19	Boma	Captive	0	1	Sebuku Average	0
2016-03-20	Boma	Captive	0	1	Sebuku Average	2.52083
2016-03-26	Boma	Captive	0	1	Sebuku Average	0.831579
2016-03-30	Boma	Captive	0	1	Sebuku Average	0
2016-03-17	Boma	Captive	1	1	Sebuku Average	0
2016-03-23	Boma	Captive	0	0	Shambala Average	0
2016-03-23	Boma	Captive	0	1	Shambala Average	0
2016-03-26	Boma	Captive	0	1	Shambala Average	0.0742574
2016-03-29	Boma	Captive	0	1	Shambala Average	0
2016-03-17	Boma	Captive	1	1	Shambala Average	0
2016-03-18	Boma	Captive	0	0	Temba Average	0
2016-03-19	Boma	Captive	0	1	Temba Average	0
2016-03-17	Boma	Captive	1	1	Temba Average	0
2016-06-06	Release	Free	0	0	Anna Average	3.81466
2016-05-24	Release	Free	1	1	Anna Average	0.0974026
2016-05-28	Release	Free	0	0	Dimpo Average	0.26087
2016-06-09	Release	Free	0	0	Dimpo Average	0.239234
2016-06-28	Release	Free	0	0	Dimpo Average	0
2016-05-31	Release	Free	0	0	Kedibone Average	0
2016-06-10	Release	Free	0	0	Kedibone Average	0
2016-06-14	Release	Free	0	0	Kedibone Average	2.22222
2016-06-16	Release	Free	0	0	Kedibone Average	0
2016-06-14	Release	Free	0	0	Madiba Average	0.245835
2016-06-16	Release	Free	0	0	Madiba Average	0.476424
2016-06-21	Release	Free	0	0	Madiba Average	0.0704225
2016-06-23	Release	Free	0	0	Madiba Average	0
2016-06-09	Release	Free	0	0	Mickey Average	0.0203252
2016-06-17	Release	Free	0	0	Mickey Average	0.0742574
2016-06-22	Release	Free	0	0	Mickey Average	0
2016-06-28	Release	Free	0	0	Mickey Average	0
2016-06-09	Release	Free	0	0	Mouse Average	0.695487
2016-06-12	Release	Free	0	0	Mouse Average	0.0909091
2016-06-16	Release	Free	0	0	Mouse Average	3
2016-06-09	Release	Free	0	0	Moya Average	1.30719
2016-06-23	Release	Free	0	0	Moya Average	2.51516
2016-06-10	Release	Free	0	0	Sebuku Average	0.102916
2016-06-22	Release	Free	0	0	Sebuku Average	18.8571
2016-06-28	Release	Free	0	0	Sebuku Average	0.223214
2016-05-25	Release	Free	0	1	Sebuku Average	0
2016-06-07	Release	Free	0	1	Sebuku Average	0.454545
2016-06-09	Release	Free	0	0	Shambala Average	0
2016-05-24	Release	Free	1	1	Shambala Average	0
2016-06-09	Release	Free	0	0	Temba Average	0
2016-05-27	Release	Free	0	1	Temba Average	5.01923
2016-01-24	Ridden	Captive	0	1	Anna Average	2.39788
2016-01-21	Ridden	Captive	0	0	Kedibone Average	0.0668896
2016-01-21	Ridden	Captive	0	1	Mickey Average	2.38776
2016-01-24	Ridden	Captive	0	1	Mouse Average	0
2016-03-05	Stable	Captive	0	0	Anna Average	0
2016-03-08	Stable	Captive	0	1	Anna Average	0
2016-03-10	Stable	Captive	0	1	Anna Average	2.21802
2016-03-15	Stable	Captive	0	1	Anna Average	0.143541
2016-03-09	Stable	Captive	1	1	Anna Average	0.111111
2016-03-05	Stable	Captive	0	0	Dimpo Average	0
2016-03-11	Stable	Captive	0	1	Dimpo Average	0
2016-03-12	Stable	Captive	0	1	Dimpo Average	1.12903
2016-03-15	Stable	Captive	0	1	Dimpo Average	0
2016-03-09	Stable	Captive	1	1	Dimpo Average	12
2016-03-05	Stable	Captive	0	0	Kedibone Average	0
2016-03-08	Stable	Captive	0	1	Kedibone Average	1.67033
2016-03-12	Stable	Captive	0	1	Kedibone Average	1
2016-03-13	Stable	Captive	0	1	Kedibone Average	0
2016-03-14	Stable	Captive	0	1	Kedibone Average	3.16071
2016-03-16	Stable	Captive	0	1	Kedibone Average	0.227273
2016-03-05	Stable	Captive	0	0	Madiba Average	0
2016-03-06	Stable	Captive	0	1	Madiba Average	0
2016-03-11	Stable	Captive	0	1	Madiba Average	3.10196
2016-03-15	Stable	Captive	0	1	Madiba Average	1.94286
2016-03-09	Stable	Captive	1	1	Madiba Average	3.75832
2016-03-07	Stable	Captive	0	1	Mickey Average	1.33333
2016-03-08	Stable	Captive	0	1	Mickey Average	1.71429
2016-03-11	Stable	Captive	0	1	Mickey Average	0.870536
2016-03-09	Stable	Captive	1	1	Mickey Average	0
2016-03-05	Stable	Captive	0	0	Mouse Average	5.68502
2016-03-07	Stable	Captive	0	1	Mouse Average	1.5
2016-03-08	Stable	Captive	0	1	Mouse Average	0
2016-03-13	Stable	Captive	0	1	Mouse Average	0
2016-03-14	Stable	Captive	0	1	Mouse Average	0
2016-03-13	Stable	Captive	0	0	Moya Average	0.242097
2016-03-05	Stable	Captive	0	1	Moya Average	2.32035
2016-03-07	Stable	Captive	0	1	Moya Average	2.64
2016-03-08	Stable	Captive	0	1	Moya Average	5.81818
2016-03-11	Stable	Captive	0	1	Moya Average	0.166667
2016-03-05	Stable	Captive	0	1	Sebuku Average	1.74199
2016-03-07	Stable	Captive	0	1	Sebuku Average	0.962963
2016-03-13	Stable	Captive	0	1	Sebuku Average	0.547619
2016-03-09	Stable	Captive	1	1	Sebuku Average	1.52022
2016-03-06	Stable	Captive	0	1	Shambala Average	0.620879
2016-03-07	Stable	Captive	0	1	Shambala Average	1.69022
2016-03-12	Stable	Captive	0	1	Shambala Average	1.12443
2016-03-15	Stable	Captive	0	1	Shambala Average	0
2016-03-09	Stable	Captive	1	1	Shambala Average	0
2016-03-14	Stable	Captive	0	0	Temba Average	0.375
2016-03-06	Stable	Captive	0	1	Temba Average	0
2016-03-07	Stable	Captive	0	1	Temba Average	2.11538
2016-03-08	Stable	Captive	0	1	Temba Average	2.4
2016-03-13	Stable	Captive	0	1	Temba Average	0.153694
2016-03-16	Stable	Captive	0	1	Temba Average	2.72727

## Sheet: GroupStress
STRESS RELATED DATA FOR GROUP OBSERVATIONS
Date	Session	Captivity	Re-integration Phase	Extreme Disturbance (present=1, absent=0)	Any disturbance (present=1, absent=0)	Duration (minutes)	Stress related behaviour #	Stress Related behaviour frequency (#/min)
2016-01-21	1	Captive	Ridden	0	1	22	0	0
2016-01-21	2	Captive	Ridden	0	0	55	0	0
2016-01-21	3	Captive	Ridden	0	1	6	0	0
2016-01-21	4	Captive	Ridden	0	0	26	0	0
2016-01-21	5	Captive	Ridden	0	1	9	1	0.111111
2016-01-21	6	Captive	Ridden	0	0	30	1	0.0333333
2016-01-21	7	Captive	Ridden	0	0	21	0	0
2016-01-21	8	Captive	Ridden	0	1	5	0	0
2016-01-21	9	Captive	Ridden	0	0	17	0	0
2016-01-21	10	Captive	Ridden	0	0	36	0	0
2016-01-21	11	Captive	Ridden	0	1	20	0	0
2016-01-22	12	Captive	Ridden	0	1	40	0	0
2016-01-22	13	Captive	Ridden	0	1	10	0	0
2016-01-22	14	Captive	Ridden	0	0	20	0	0
2016-01-22	15	Captive	Ridden	0	1	20	1	0.05
2016-01-22	16	Captive	Ridden	0	1	5	1	0.2
2016-01-22	17	Captive	Ridden	0	0	10	0	0
2016-01-22	18	Captive	Ridden	0	1	5	0	0
2016-01-22	19	Captive	Ridden	0	0	60	0	0
2016-01-22	20	Captive	Ridden	0	1	10	0	0
2016-01-22	21	Captive	Ridden	0	1	15	0	0
2016-01-22	22	Captive	Ridden	0	1	5	0	0
2016-01-22	23	Captive	Ridden	0	0	15	0	0
2016-01-22	24	Captive	Ridden	0	1	7	0	0
2016-01-23	25	Captive	Ridden	0	1	10	2	0.2
2016-01-23	26	Captive	Ridden	0	1	40	0	0
2016-01-23	27	Captive	Ridden	0	1	10	0	0
2016-01-23	28	Captive	Ridden	0	0	15	0	0
2016-01-23	29	Captive	Ridden	0	0	18	0	0
2016-01-23	30	Captive	Ridden	0	1	4	0	0
2016-01-23	31	Captive	Ridden	0	1	15	0	0
2016-01-23	32	Captive	Ridden	0	0	10	0	0
2016-01-23	33	Captive	Ridden	0	1	7	0	0
2016-01-24	34	Captive	Ridden	0	1	40	0	0
2016-01-24	35	Captive	Ridden	0	1	30	0	0
2016-01-24	36	Captive	Ridden	0	1	20	0	0
2016-01-24	37	Captive	Ridden	0	1	5	0	0
2016-01-24	38	Captive	Ridden	0	1	2	0	0
2016-01-24	39	Captive	Ridden	0	1	12	0	0
2016-01-24	40	Captive	Ridden	0	1	30	0	0
2016-01-24	41	Captive	Ridden	0	1	20	0	0
2016-01-24	42	Captive	Ridden	0	1	15	0	0
2016-01-24	43	Captive	Ridden	0	0	5	0	0
2016-01-24	44	Captive	Ridden	0	1	25	0	0
2016-01-23	45	Captive	Ridden	0	0	25	0	0
2016-02-02	50	Captive	Ridden	0	1	35	0	0
2016-02-02	51	Captive	Ridden	0	0	18	1	0.0555556
2016-02-03	52	Captive	Ridden	0	0	25	0	0
2016-02-03	53	Captive	Ridden	0	0	24	0	0
2016-02-03	54	Captive	Ridden	0	1	5	0	0
2016-02-03	55	Captive	Ridden	0	1	14	0	0
2016-02-03	56	Captive	Ridden	0	0	40	0	0
2016-02-03	57	Captive	Ridden	0	1	5	0	0
2016-02-03	58	Captive	Ridden	0	1	20	1	0.05
2016-02-03	59	Captive	Ridden	0	1	20	0	0
2016-02-03	60	Captive	Ridden	0	1	10	0	0
2016-02-03	61	Captive	Ridden	0	1	15	2	0.133333
2016-02-03	62	Captive	Ridden	0	1	3	0	0
2016-02-03	63	Captive	Ridden	0	1	5	0	0
2016-02-03	64	Captive	Ridden	0	1	50	3	0.06
2016-02-03	65	Captive	Ridden	0	1	2	0	0
2016-02-03	66	Captive	Ridden	0	1	4	0	0
2016-02-03	67	Captive	Ridden	0	1	15	0	0
2016-02-03	68	Captive	Ridden	0	1	15	0	0
2016-02-03	69	Captive	Ridden	0	1	10	0	0
2016-02-04	70	Captive	Ridden	0	0	10	0	0
2016-02-04	71	Captive	Ridden	0	0	5	2	0.4
2016-02-04	72	Captive	Ridden	0	1	15	1	0.0666667
2016-02-04	73	Captive	Ridden	0	0	7	0	0
2016-02-04	74	Captive	Ridden	0	1	3	1	0.333333
2016-02-04	75	Captive	Ridden	0	1	8	0	0
2016-02-04	76	Captive	Ridden	0	0	15	0	0
2016-02-04	77	Captive	Ridden	0	0	50	0	0
2016-02-04	78	Captive	Ridden	0	0	15	0	0
2016-02-04	80	Captive	Ridden	0	1	15	0	0
2016-02-04	81	Captive	Ridden	0	1	30	0	0
2016-02-04	82	Captive	Ridden	0	1	35	2	0.0571429
2016-02-04	83	Captive	Ridden	0	1	4	0	0
2016-02-05	84	Captive	Ridden	0	1	8	0	0
2016-02-05	85	Captive	Ridden	0	1	6	0	0
2016-02-05	86	Captive	Ridden	0	1	4	2	0.5
2016-02-05	87	Captive	Ridden	0	0	50	0	0
2016-02-05	88	Captive	Ridden	0	1	3	0	0
2016-02-05	89	Captive	Ridden	0	0	35	0	0
2016-02-06	90	Captive	Ridden	0	0	20	0	0
2016-02-06	91	Captive	Ridden	0	0	8	0	0
2016-02-06	92	Captive	Ridden	0	0	7	0	0
2016-02-06	93	Captive	Ridden	0	1	5	0	0
2016-02-06	94	Captive	Ridden	0	1	20	0	0
2016-02-06	95	Captive	Ridden	0	1	20	0	0
2016-02-06	96	Captive	Ridden	0	1	28	0	0
2016-02-06	97	Captive	Ridden	0	1	16	0	0
2016-02-06	98	Captive	Ridden	0	1	5	0	0
2016-02-06	99	Captive	Ridden	0	1	6	0	0
2016-03-03	130	Captive	Ridden	0	1	12	1	0.0833333
2016-03-03	131	Captive	Ridden	0	1	17	0	0
2016-03-03	132	Captive	Ridden	0	1	11	0	0
2016-03-03	133	Captive	Ridden	0	1	8	1	0.125
2016-03-03	134	Captive	Ridden	0	1	30	0	0
2016-03-03	135	Captive	Ridden	0	1	7	0	0
2016-03-03	136	Captive	Ridden	0	1	11	0	0
2016-03-03	137	Captive	Ridden	0	1	9	0	0
2016-03-03	138	Captive	Ridden	0	1	3	0	0
2016-03-03	139	Captive	Ridden	0	1	1	0	0
2016-03-03	140	Captive	Ridden	0	1	1	0	0
2016-03-03	141	Captive	Ridden	0	1	11	1	0.0909091
2016-03-03	142	Captive	Ridden	0	1	28	0	0
2016-03-03	143	Captive	Ridden	0	1	5	0	0
2016-03-03	144	Captive	Ridden	0	1	16	0	0
2016-03-03	145	Captive	Ridden	0	1	19	0	0
2016-03-04	146	Captive	Ridden	1	1	8	0	0
2016-03-04	147	Captive	Ridden	1	1	8	0	0
2016-03-04	148	Captive	Ridden	1	1	8	0	0
2016-03-04	149	Captive	Ridden	1	1	6	0	0
2016-03-04	150	Captive	Ridden	1	1	9	0	0
2016-03-04	151	Captive	Ridden	1	1	6	3	0.5
2016-03-04	152	Captive	Ridden	1	1	29	0	0
2016-03-04	153	Captive	Ridden	1	1	6	0	0
2016-03-04	154	Captive	Ridden	1	1	27	0	0
2016-03-04	155	Captive	Ridden	1	1	16	0	0
2016-03-04	156	Captive	Ridden	1	1	15	1	0.0666667
2016-03-04	157	Captive	Ridden	1	1	11	1	0.0909091
2016-03-04	158	Captive	Ridden	1	1	15	0	0
2016-03-04	159	Captive	Ridden	1	1	15	1	0.0666667
2016-03-04	160	Captive	Ridden	1	1	6	0	0
2016-03-04	161	Captive	Ridden	1	1	6	0	0
2016-03-05	162	Captive	Stables	0	1	27	0	0
2016-03-05	163	Captive	Stables	0	1	4	0	0
2016-03-05	164	Captive	Stables	0	1	2	0	0
2016-03-05	165	Captive	Stables	0	1	19	0	0
2016-03-05	166	Captive	Stables	0	0	92	0	0
2016-03-05	167	Captive	Stables	0	1	24	0	0
2016-03-05	168	Captive	Stables	0	1	12	0	0
2016-03-05	169	Captive	Stables	0	1	24	2	0.0833333
2016-03-05	170	Captive	Stables	0	1	6	0	0
2016-03-06	171	Captive	Stables	0	1	19	1	0.0526316
2016-03-06	172	Captive	Stables	0	1	21	3	0.142857
2016-03-06	173	Captive	Stables	0	1	116	0	0
2016-03-06	174	Captive	Stables	0	1	32	1	0.03125
2016-03-06	175	Captive	Stables	0	1	12	0	0
2016-03-06	176	Captive	Stables	0	1	8	0	0
2016-03-06	177	Captive	Stables	0	1	2	0	0
2016-03-06	178	Captive	Stables	0	1	4	0	0
2016-03-07	179	Captive	Stables	0	1	80	6	0.075
2016-03-07	180	Captive	Stables	0	1	81	1	0.0123457
2016-03-07	181	Captive	Stables	0	1	7	0	0
2016-03-07	182	Captive	Stables	0	1	16	0	0
2016-03-07	183	Captive	Stables	0	1	78	2	0.025641
2016-03-07	184	Captive	Stables	0	1	4	0	0
2016-03-07	185	Captive	Stables	0	1	2	0	0
2016-03-08	186	Captive	Stables	0	1	76	1	0.0131579
2016-03-08	187	Captive	Stables	0	1	51	0	0
2016-03-08	188	Captive	Stables	0	1	35	0	0
2016-03-08	189	Captive	Stables	0	1	20	0	0
2016-03-08	190	Captive	Stables	0	1	3	0	0
2016-03-09	191	Captive	Stables	1	1	56	1	0.0178571
2016-03-09	192	Captive	Stables	1	1	5	0	0
2016-03-09	193	Captive	Stables	1	1	71	0	0
2016-03-09	194	Captive	Stables	1	1	39	1	0.025641
2016-03-09	195	Captive	Stables	1	1	40	1	0.025
2016-03-09	196	Captive	Stables	1	1	7	0	0
2016-03-10	197	Captive	Stables	0	1	57	4	0.0701754
2016-03-10	198	Captive	Stables	0	1	9	1	0.111111
2016-03-10	199	Captive	Stables	0	1	36	0	0
2016-03-10	200	Captive	Stables	0	1	58	7	0.12069
2016-03-10	201	Captive	Stables	0	1	4	0	0
2016-03-10	202	Captive	Stables	0	1	10	0	0
2016-03-11	203	Captive	Stables	0	1	27	0	0
2016-03-11	204	Captive	Stables	0	1	59	0	0
2016-03-11	205	Captive	Stables	0	1	77	8	0.103896
2016-03-12	206	Captive	Stables	0	1	73	0	0
2016-03-12	207	Captive	Stables	0	1	15	6	0.4
2016-03-12	208	Captive	Stables	0	0	9	0	0
2016-03-12	209	Captive	Stables	0	0	4	0	0
2016-03-12	210	Captive	Stables	0	1	4	0	0
2016-03-12	211	Captive	Stables	0	1	37	0	0
2016-03-12	212	Captive	Stables	0	1	6	0	0
2016-03-12	213	Captive	Stables	0	1	3	0	0
2016-03-13	214	Captive	Stables	0	1	28	7	0.25
2016-03-13	215	Captive	Stables	0	1	128	3	0.0234375
2016-03-13	216	Captive	Stables	0	0	55	0	0
2016-03-13	217	Captive	Stables	0	1	2	1	0.5
2016-03-14	218	Captive	Stables	0	1	84	12	0.142857
2016-03-14	219	Captive	Stables	0	1	53	0	0
2016-03-14	220	Captive	Stables	0	0	19	6	0.315789
2016-03-14	221	Captive	Stables	0	1	14	2	0.142857
2016-03-15	222	Captive	Stables	0	1	69	2	0.0289855
2016-03-15	223	Captive	Stables	0	1	84	0	0
2016-03-15	224	Captive	Stables	0	1	16	0	0
2016-03-15	225	Captive	Stables	0	1	12	2	0.166667
2016-03-15	226	Captive	Stables	0	1	2	0	0
2016-03-16	227	Captive	Stables	0	1	80	6	0.075
2016-03-16	228	Captive	Stables	0	1	2	0	0
2016-03-16	229	Captive	Stables	0	1	80	0	0
2016-03-16	230	Captive	Stables	0	1	61	0	0
2016-03-17	231	Captive	Boma	1	1	17	0	0
2016-03-17	232	Captive	Boma	1	1	8	4	0.5
2016-03-17	233	Captive	Boma	1	1	155	0	0
2016-03-17	234	Captive	Boma	1	1	3	0	0
2016-03-17	235	Captive	Boma	1	1	7	0	0
2016-03-18	236	Captive	Boma	0	1	19	0	0
2016-03-18	237	Captive	Boma	0	1	3	0	0
2016-03-18	238	Captive	Boma	0	1	59	4	0.0677966
2016-03-18	239	Captive	Boma	0	0	37	0	0
2016-03-18	240	Captive	Boma	0	1	19	0	0
2016-03-19	241	Captive	Boma	0	1	150	6	0.04
2016-03-19	242	Captive	Boma	0	1	55	3	0.0545455
2016-03-19	243	Captive	Boma	0	1	68	5	0.0735294
2016-03-20	244	Captive	Boma	0	1	50	0	0
2016-03-20	245	Captive	Boma	0	0	49	0	0
2016-03-20	246	Captive	Boma	0	1	15	0	0
2016-03-20	247	Captive	Boma	0	1	157	6	0.0382166
2016-03-20	248	Captive	Boma	0	1	6	5	0.833333
2016-03-21	249	Captive	Boma	0	1	13	0	0
2016-03-21	250	Captive	Boma	0	1	31	0	0
2016-03-21	251	Captive	Boma	0	1	85	0	0
2016-03-21	252	Captive	Boma	0	1	23	0	0
2016-03-22	253	Captive	Boma	0	1	22	0	0
2016-03-22	254	Captive	Boma	0	1	5	0	0
2016-03-22	255	Captive	Boma	0	1	53	1	0.0188679
2016-03-22	256	Captive	Boma	0	1	60	0	0
2016-03-22	257	Captive	Boma	0	1	8	2	0.25
2016-03-22	258	Captive	Boma	0	1	3	0	0
2016-03-23	259	Captive	Boma	0	1	2	0	0
2016-03-23	260	Captive	Boma	0	1	8	0	0
2016-03-23	261	Captive	Boma	0	1	99	1	0.010101
2016-03-23	262	Captive	Boma	0	1	6	1	0.166667
2016-03-23	263	Captive	Boma	0	1	12	1	0.0833333
2016-03-23	264	Captive	Boma	0	1	31	0	0
2016-03-23	265	Captive	Boma	0	1	5	2	0.4
2016-03-24	266	Captive	Boma	0	1	36	0	0
2016-03-24	267	Captive	Boma	0	1	21	0	0
2016-03-24	268	Captive	Boma	0	1	21	0	0
2016-03-24	269	Captive	Boma	0	0	64	4	0.0625
2016-03-24	270	Captive	Boma	0	1	51	1	0.0196078
2016-03-25	271	Captive	Boma	0	1	7	2	0.285714
2016-03-25	272	Captive	Boma	0	1	191	0	0
2016-03-25	273	Captive	Boma	0	1	78	0	0
2016-03-25	274	Captive	Boma	0	1	2	1	0.5
2016-03-26	275	Captive	Boma	0	1	78	1	0.0128205
2016-03-26	276	Captive	Boma	0	1	61	2	0.0327869
2016-03-26	277	Captive	Boma	0	1	5	2	0.4
2016-03-27	278	Captive	Boma	0	0	54	2	0.037037
2016-03-27	279	Captive	Boma	0	1	4	0	0
2016-03-28	280	Captive	Boma	0	1	6	0	0
2016-03-28	281	Captive	Boma	0	1	4	0	0
2016-03-28	282	Captive	Boma	0	1	162	0	0
2016-03-28	283	Captive	Boma	0	1	69	0	0
2016-03-28	284	Captive	Boma	0	1	4	0	0
2016-03-29	285	Captive	Boma	0	1	7	0	0
2016-03-29	286	Captive	Boma	0	1	51	3	0.0588235
2016-03-29	287	Captive	Boma	0	1	65	1	0.0153846
2016-03-29	288	Captive	Boma	0	1	2	0	0
2016-03-30	289	Captive	Boma	0	1	130	10	0.0769231
2016-04-15	290	Captive	Boma	0	1	10	0	0
2016-04-15	291	Captive	Boma	0	1	10	0	0
2016-04-15	292	Captive	Boma	0	1	15	0	0
2016-04-16	293	Captive	Boma	0	1	10	0	0
2016-04-16	294	Captive	Boma	0	1	7	0	0
2016-04-16	295	Captive	Boma	0	1	4	0	0
2016-04-16	297	Captive	Boma	0	1	10	0	0
2016-04-16	298	Captive	Boma	0	1	2	0	0
2016-04-16	299	Captive	Boma	0	1	18	0	0
2016-04-16	300	Captive	Boma	0	1	5	0	0
2016-04-16	301	Captive	Boma	0	1	8	0	0
2016-04-16	302	Captive	Boma	0	1	8	0	0
2016-04-16	303	Captive	Boma	0	1	7	0	0
2016-04-16	304	Captive	Boma	0	1	4	0	0
2016-04-16	305	Captive	Boma	0	1	2	0	0
2016-04-17	306	Captive	Boma	0	1	17	0	0
2016-04-17	307	Captive	Boma	0	1	5	1	0.2
2016-04-17	308	Captive	Boma	0	1	5	0	0
2016-04-17	309	Captive	Boma	0	1	7	0	0
2016-04-17	310	Captive	Boma	0	1	13	2	0.153846
2016-04-17	311	Captive	Boma	0	1	10	0	0
2016-04-17	312	Captive	Boma	0	1	21	2	0.0952381
2016-04-17	313	Captive	Boma	0	1	9	0	0
2016-05-22	360	Free	Release	0	1	14	0	0
2016-05-22	362	Free	Release	0	1	7	2	0.285714
2016-05-22	363	Free	Release	0	1	5	0	0
2016-05-22	364	Free	Release	0	1	7	1	0.142857
2016-05-22	365	Free	Release	0	1	4	0	0
2016-05-22	366	Free	Release	0	1	21	0	0
2016-05-22	367	Free	Release	0	1	18	1	0.0555556
2016-05-22	368	Free	Release	0	1	44	1	0.0227273
2016-05-22	369	Free	Release	0	1	19	0	0
2016-05-22	370	Free	Release	0	1	8	0	0
2016-05-23	371	Free	Release	0	1	23	2	0.0869565
2016-05-23	372	Free	Release	0	1	36	0	0
2016-05-23	373	Free	Release	0	1	9	1	0.111111
2016-05-23	374	Free	Release	0	1	9	0	0
2016-05-23	375	Free	Release	0	1	10	0	0
2016-05-23	376	Free	Release	0	1	1	0	0
2016-05-23	377	Free	Release	0	0	13	1	0.0769231
2016-05-23	378	Free	Release	0	1	21	0	0
2016-05-23	379	Free	Release	0	1	20	1	0.05
2016-05-23	380	Free	Release	0	1	9	3	0.333333
2016-05-23	381	Free	Release	0	1	7	1	0.142857
2016-05-23	382	Free	Release	0	1	14	3	0.214286
2016-05-23	383	Free	Release	0	1	11	1	0.0909091
2016-05-24	384	Free	Release	1	1	16	0	0
2016-05-24	385	Free	Release	1	1	13	0	0
2016-05-24	386	Free	Release	1	1	19	1	0.0526316
2016-05-24	387	Free	Release	1	1	3	0	0
2016-05-24	388	Free	Release	1	1	21	6	0.285714
2016-05-24	389	Free	Release	1	1	11	3	0.272727
2016-05-24	390	Free	Release	1	1	7	0	0
2016-05-24	391	Free	Release	1	1	15	0	0
2016-05-24	392	Free	Release	1	1	6	0	0
2016-05-24	393	Free	Release	1	1	4	0	0
2016-05-25	394	Free	Release	0	1	35	4	0.114286
2016-05-25	395	Free	Release	0	1	19	0	0
2016-05-25	396	Free	Release	0	1	21	0	0
2016-05-26	397	Free	Release	1	1	18	0	0
2016-05-26	398	Free	Release	1	0	9	0	0
2016-05-26	399	Free	Release	1	1	59	3	0.0508475
2016-05-27	400	Free	Release	0	0	51	2	0.0392157
2016-05-27	401	Free	Release	0	1	8	0	0
2016-05-27	402	Free	Release	0	1	39	0	0
2016-05-27	403	Free	Release	0	1	26	2	0.0769231
2016-05-27	404	Free	Release	0	1	11	1	0.0909091
2016-05-28	405	Free	Release	0	0	9	0	0
2016-05-28	406	Free	Release	0	0	6	0	0
2016-05-28	407	Free	Release	0	0	50	3	0.06
2016-05-28	408	Free	Release	0	0	12	1	0.0833333
2016-05-29	409	Free	Release	0	0	7	0	0
2016-05-29	410	Free	Release	0	0	10	0	0
2016-05-29	411	Free	Release	0	0	5	0	0
2016-05-29	412	Free	Release	0	0	21	2	0.0952381
2016-05-29	413	Free	Release	0	0	20	1	0.05
2016-05-31	414	Free	Release	0	0	2	0	0
2016-05-31	415	Free	Release	0	0	16	0	0
2016-05-31	416	Free	Release	0	0	3	0	0
2016-05-31	417	Free	Release	0	0	41	1	0.0243902
2016-05-31	418	Free	Release	0	0	4	0	0
2016-05-31	419	Free	Release	0	0	6	1	0.166667
2016-05-31	420	Free	Release	0	0	2	0	0
2016-05-31	421	Free	Release	0	0	16	0	0
2016-05-31	422	Free	Release	0	0	4	0	0
2016-05-31	423	Free	Release	0	0	2	0	0
2016-05-31	424	Free	Release	0	0	3	0	0
2016-05-31	425	Free	Release	0	0	18	1	0.0555556
2016-06-01	426	Free	Release	1	0	9	1	0.111111
2016-06-01	427	Free	Release	1	0	8	3	0.375
2016-06-01	428	Free	Release	1	0	6	0	0
2016-06-01	429	Free	Release	1	0	7	0	0
2016-06-01	430	Free	Release	1	0	12	0	0
2016-06-01	431	Free	Release	1	0	9	1	0.111111
2016-06-02	432	Free	Release	0	1	17	0	0
2016-06-02	433	Free	Release	0	1	30	0	0
2016-06-02	434	Free	Release	0	1	3	0	0
2016-06-02	435	Free	Release	0	1	13	1	0.0769231
2016-06-02	436	Free	Release	0	1	7	0	0
2016-06-02	437	Free	Release	0	1	21	0	0
2016-06-02	438	Free	Release	0	1	26	1	0.0384615
2016-06-02	439	Free	Release	0	1	28	0	0
2016-06-02	440	Free	Release	0	1	14	1	0.0714286
2016-06-03	441	Free	Release	1	0	10	0	0
2016-06-06	442	Free	Release	0	1	13	0	0
2016-06-06	443	Free	Release	0	0	65	0	0
2016-06-06	444	Free	Release	0	0	11	1	0.0909091
2016-06-06	445	Free	Release	0	0	15	0	0
2016-06-06	446	Free	Release	0	0	13	2	0.153846
2016-06-06	447	Free	Release	0	0	9	1	0.111111
2016-06-06	448	Free	Release	0	1	9	0	0
2016-06-06	449	Free	Release	0	1	6	0	0
2016-06-06	450	Free	Release	0	0	16	0	0
2016-06-06	451	Free	Release	0	0	4	0	0
2016-06-06	452	Free	Release	0	0	14	0	0
2016-06-07	453	Free	Release	0	0	5	0	0
2016-06-07	454	Free	Release	0	0	44	1	0.0227273
2016-06-07	455	Free	Release	0	0	5	0	0
2016-06-07	456	Free	Release	0	0	14	0	0
2016-06-07	457	Free	Release	0	0	14	0	0
2016-06-07	458	Free	Release	0	0	16	0	0
2016-06-07	459	Free	Release	0	1	23	3	0.130435
2016-06-07	460	Free	Release	0	1	27	3	0.111111
2016-06-07	461	Free	Release	0	0	34	3	0.0882353
2016-06-07	462	Free	Release	0	0	10	0	0
2016-06-07	463	Free	Release	0	0	11	2	0.181818
2016-06-07	464	Free	Release	0	0	14	0	0
2016-06-09	465	Free	Release	0	0	13	0	0
2016-06-09	466	Free	Release	0	0	6	0	0
2016-06-09	467	Free	Release	0	0	11	1	0.0909091
2016-06-09	468	Free	Release	0	0	43	5	0.116279
2016-06-09	469	Free	Release	0	0	30	3	0.1
2016-06-09	470	Free	Release	0	0	5	0	0
2016-06-09	471	Free	Release	0	0	14	5	0.357143
2016-06-09	472	Free	Release	0	0	53	2	0.0377358
2016-06-09	473	Free	Release	0	0	43	3	0.0697674
2016-06-09	474	Free	Release	0	0	15	3	0.2
2016-06-09	475	Free	Release	0	0	8	0	0
2016-06-09	476	Free	Release	0	0	3	2	0.666667
2016-06-09	477	Free	Release	0	0	8	0	0
2016-06-10	478	Free	Release	0	0	26	3	0.115385
2016-06-10	479	Free	Release	0	0	12	0	0
2016-06-10	480	Free	Release	0	0	10	0	0
2016-06-10	481	Free	Release	0	0	3	0	0
2016-06-10	482	Free	Release	0	0	3	1	0.333333
2016-06-10	483	Free	Release	0	0	9	2	0.222222
2016-06-10	484	Free	Release	0	0	11	3	0.272727
2016-06-10	485	Free	Release	0	0	10	7	0.7
2016-06-10	486	Free	Release	0	0	22	0	0
2016-06-10	487	Free	Release	0	0	9	0	0
2016-06-10	488	Free	Release	0	0	26	0	0
2016-06-10	489	Free	Release	0	0	51	5	0.0980392
2016-06-10	490	Free	Release	0	0	30	1	0.0333333
2016-06-12	491	Free	Release	0	0	3	2	0.666667
2016-06-12	492	Free	Release	0	0	7	2	0.285714
2016-06-12	493	Free	Release	0	0	3	0	0
2016-06-12	494	Free	Release	0	1	10	1	0.1
2016-06-12	495	Free	Release	0	0	5	0	0
2016-06-12	496	Free	Release	0	0	8	4	0.5
2016-06-12	497	Free	Release	0	0	5	1	0.2
2016-06-12	498	Free	Release	0	0	10	2	0.2
2016-06-12	499	Free	Release	0	0	5	0	0
2016-06-12	500	Free	Release	0	0	9	0	0
2016-06-12	501	Free	Release	0	0	9	0	0
2016-06-12	502	Free	Release	0	0	2	0	0
2016-06-12	503	Free	Release	0	0	61	10	0.163934
2016-06-14	504	Free	Release	0	0	11	1	0.0909091
2016-06-14	505	Free	Release	0	0	7	1	0.142857
2016-06-14	506	Free	Release	0	0	18	2	0.111111
2016-06-14	507	Free	Release	0	0	64	0	0
2016-06-14	508	Free	Release	0	0	3	2	0.666667
2016-06-14	509	Free	Release	0	0	28	0	0
2016-06-14	510	Free	Release	0	0	12	3	0.25
2016-06-14	511	Free	Release	0	0	3	0	0
2016-06-14	512	Free	Release	0	1	11	1	0.0909091
2016-06-14	513	Free	Release	0	0	10	1	0.1
2016-06-15	514	Free	Release	0	0	4	0	0
2016-06-15	515	Free	Release	0	0	5	0	0
2016-06-15	516	Free	Release	0	0	4	0	0
2016-06-15	517	Free	Release	0	0	13	0	0
2016-06-15	518	Free	Release	0	0	6	2	0.333333
2016-06-15	519	Free	Release	0	0	12	0	0
2016-06-15	520	Free	Release	0	0	40	1	0.025
2016-06-16	521	Free	Release	0	0	41	2	0.0487805
2016-06-16	522	Free	Release	0	0	12	1	0.0833333
2016-06-16	523	Free	Release	0	0	18	2	0.111111
2016-06-16	524	Free	Release	0	0	190	1	0.00526316
2016-06-16	525	Free	Release	0	0	12	0	0
2016-06-16	526	Free	Release	0	0	8	0	0
2016-06-16	527	Free	Release	0	0	6	0	0
2016-06-17	528	Free	Release	0	0	20	4	0.2
2016-06-17	529	Free	Release	0	0	5	0	0
2016-06-17	530	Free	Release	0	0	37	1	0.027027
2016-06-17	531	Free	Release	0	0	35	2	0.0571429
2016-06-21	532	Free	Release	0	0	25	3	0.12
2016-06-21	533	Free	Release	0	1	7	0	0
2016-06-21	534	Free	Release	0	1	2	0	0
2016-06-21	535	Free	Release	0	0	7	0	0
2016-06-21	536	Free	Release	0	0	16	3	0.1875
2016-06-21	537	Free	Release	0	1	13	0	0
2016-06-21	538	Free	Release	0	0	10	1	0.1
2016-06-21	539	Free	Release	0	0	5	0	0
2016-06-21	540	Free	Release	0	0	6	0	0
2016-06-22	541	Free	Release	0	1	9	0	0
2016-06-22	542	Free	Release	0	0	29	1	0.0344828
2016-06-22	543	Free	Release	0	0	11	1	0.0909091
2016-06-22	544	Free	Release	0	0	17	3	0.176471
2016-06-22	545	Free	Release	0	0	31	3	0.0967742
2016-06-22	546	Free	Release	0	0	39	0	0
2016-06-23	547	Free	Release	0	0	23	3	0.130435
2016-06-23	548	Free	Release	0	1	19	2	0.105263
2016-06-23	549	Free	Release	0	0	51	3	0.0588235
2016-06-23	550	Free	Release	0	0	9	0	0
2016-06-23	551	Free	Release	0	0	64	7	0.109375
2016-06-23	552	Free	Release	0	0	6	0	0
2016-06-23	553	Free	Release	0	0	2	0	0
2016-06-24	554	Free	Release	1	1	33	0	0
2016-06-25	555	Free	Release	1	1	75	0	0
2016-06-26	556	Free	Release	0	0	13	2	0.153846
2016-06-26	557	Free	Release	0	0	3	0	0
2016-06-26	558	Free	Release	0	0	9	0	0
2016-06-26	559	Free	Release	0	0	6	0	0
2016-06-26	560	Free	Release	0	0	7	1	0.142857
2016-06-26	561	Free	Release	0	0	20	6	0.3
2016-06-26	562	Free	Release	0	0	12	2	0.166667
2016-06-26	563	Free	Release	0	0	13	0	0
2016-06-26	564	Free	Release	0	1	20	4	0.2
2016-06-26	565	Free	Release	0	0	13	0	0
2016-06-27	566	Free	Release	0	0	5	1	0.2
2016-06-27	567	Free	Release	0	0	9	1	0.111111
2016-06-27	568	Free	Release	0	0	17	3	0.176471
2016-06-27	569	Free	Release	0	0	3	0	0
2016-06-27	570	Free	Release	0	0	8	1	0.125
2016-06-28	571	Free	Adapt	0	0	31	1	0.0322581
2016-06-28	572	Free	Adapt	0	1	39	3	0.0769231
2016-06-28	573	Free	Adapt	0	0	58	6	0.103448
2016-06-28	574	Free	Adapt	0	0	10	0	0
2016-06-28	575	Free	Adapt	0	0	1	0	0
2016-06-28	576	Free	Adapt	0	0	14	0	0
2016-06-28	577	Free	Adapt	0	0	16	0	0
2016-06-28	578	Free	Adapt	0	0	7	0	0
2016-06-30	579	Free	Adapt	1	1	25	0	0
2016-06-30	580	Free	Adapt	1	0	9	0	0
2016-06-30	581	Free	Adapt	1	0	4	0	0
2016-07-01	582	Free	Adapt	1	1	25	0	0
2016-07-04	583	Free	Adapt	0	1	8	0	0
2016-07-04	584	Free	Adapt	0	1	10	0	0
2016-07-05	585	Free	Adapt	1	0	15	0	0
2016-07-05	586	Free	Adapt	1	0	4	0	0
2016-07-05	587	Free	Adapt	1	1	11	0	0
2016-07-05	588	Free	Adapt	1	1	5	0	0
2016-07-05	589	Free	Adapt	1	1	8	0	0
2016-07-05	590	Free	Adapt	1	1	33	0	0
2016-07-05	591	Free	Adapt	1	1	21	0	0
2016-07-05	592	Free	Adapt	1	1	34	0	0
2016-07-06	593	Free	Adapt	0	1	7	0	0
2016-07-06	594	Free	Adapt	0	1	4	0	0
2016-07-08	595	Free	Adapt	0	0	22	0	0
2016-07-08	596	Free	Adapt	0	0	13	0	0
2016-07-08	597	Free	Adapt	0	0	10	0	0
2016-07-08	598	Free	Adapt	0	0	35	3	0.0857143
2016-07-08	599	Free	Adapt	0	0	5	0	0
2016-07-08	600	Free	Adapt	0	0	24	0	0
2016-07-08	601	Free	Adapt	0	0	5	0	0
2016-07-08	602	Free	Adapt	0	0	6	0	0
2016-07-09	603	Free	Adapt	0	1	5	3	0.6
2016-07-11	604	Free	Adapt	0	0	70	0	0
2016-07-11	605	Free	Adapt	0	0	3	0	0
2016-07-12	606	Free	Adapt	0	0	8	1	0.125
2016-07-12	607	Free	Adapt	0	0	7	4	0.571429
2016-07-12	608	Free	Adapt	0	0	5	3	0.6
2016-07-13	609	Free	Adapt	0	0	29	1	0.0344828
2016-07-13	610	Free	Adapt	0	0	16	0	0
2016-07-13	611	Free	Adapt	0	0	4	0	0
2016-07-13	612	Free	Adapt	0	0	2	0	0
2016-07-13	613	Free	Adapt	0	0	4	0	0
2016-07-13	614	Free	Adapt	0	0	8	0	0
2016-07-13	615	Free	Adapt	0	0	9	1	0.111111
2016-07-14	616	Free	Adapt	1	0	2	0	0
2016-07-14	617	Free	Adapt	1	0	2	0	0
2016-07-14	618	Free	Adapt	1	0	2	0	0
2016-07-14	619	Free	Adapt	1	0	29	5	0.172414
2016-07-16	620	Free	Adapt	1	0	12	1	0.0833333
2016-07-16	621	Free	Adapt	1	0	3	0	0
2016-07-16	622	Free	Adapt	1	0	12	0	0
2016-07-16	623	Free	Adapt	1	0	2	0	0
2016-07-16	624	Free	Adapt	1	0	7	0	0
2016-07-16	625	Free	Adapt	1	0	9	0	0
2016-07-16	626	Free	Adapt	1	0	61	1	0.0163934
2016-07-16	627	Free	Adapt	1	0	25	2	0.08
2016-07-16	628	Free	Adapt	1	0	25	1	0.04
2016-07-16	629	Free	Adapt	1	0	61	5	0.0819672
2016-07-18	630	Free	Adapt	0	0	11	0	0
2016-07-18	631	Free	Adapt	0	0	4	0	0
2016-07-18	632	Free	Adapt	0	0	12	0	0
2016-07-18	633	Free	Adapt	0	0	7	0	0
2016-07-18	634	Free	Adapt	0	0	3	0	0
2016-07-18	635	Free	Adapt	0	0	9	0	0
2016-07-18	636	Free	Adapt	0	0	21	0	0
2016-07-18	637	Free	Adapt	0	0	7	1	0.142857
2016-07-18	638	Free	Adapt	0	0	9	0	0
2016-07-19	639	Free	Adapt	0	0	30	1	0.0333333
2016-07-19	640	Free	Adapt	0	0	26	0	0
2016-07-20	641	Free	Adapt	1	0	8	1	0.125
2016-07-20	642	Free	Adapt	1	0	12	0	0
2016-07-20	643	Free	Adapt	1	0	3	0	0
2016-07-20	644	Free	Adapt	1	0	2	0	0
2016-07-20	645	Free	Adapt	1	0	10	0	0
2016-07-20	646	Free	Adapt	1	0	14	1	0.0714286
2016-07-20	647	Free	Adapt	1	0	3	0	0
2016-07-20	648	Free	Adapt	1	0	3	0	0
2016-07-20	649	Free	Adapt	1	0	12	0	0
2016-07-20	650	Free	Adapt	1	0	9	2	0.222222
2016-07-20	651	Free	Adapt	1	0	5	0	0
2016-07-20	652	Free	Adapt	1	1	2	0	0
2016-07-21	653	Free	Adapt	0	0	12	1	0.0833333
2016-07-21	654	Free	Adapt	0	0	12	0	0
2016-07-21	655	Free	Adapt	0	0	17	2	0.117647
2016-07-22	656	Free	Adapt	0	0	14	0	0
2016-07-22	657	Free	Adapt	0	0	6	2	0.333333
2016-07-22	658	Free	Adapt	0	0	9	7	0.777778
2016-07-22	659	Free	Adapt	0	0	11	2	0.181818

## Sheet: Stereo
STEREOTYPE DATA
Date	Session	Captivity	Re-integration Phase	Duration (minutes)	Stereotype #	Stereotype Frequency (#/min)
2016-01-21	5	Captive	Ridden	9	0	0
2016-01-21	6	Captive	Ridden	30	0	0
2016-01-21	1	Captive	Ridden	22	0	0
2016-01-21	2	Captive	Ridden	55	0	0
2016-01-21	3	Captive	Ridden	6	0	0
2016-01-21	4	Captive	Ridden	26	0	0
2016-01-21	7	Captive	Ridden	21	0	0
2016-01-21	8	Captive	Ridden	5	0	0
2016-01-21	9	Captive	Ridden	17	0	0
2016-01-21	10	Captive	Ridden	36	0	0
2016-01-21	11	Captive	Ridden	20	0	0
2016-01-22	15	Captive	Ridden	20	0	0
2016-01-22	16	Captive	Ridden	5	0	0
2016-01-22	12	Captive	Ridden	40	0	0
2016-01-22	13	Captive	Ridden	10	0	0
2016-01-22	14	Captive	Ridden	20	0	0
2016-01-22	17	Captive	Ridden	10	0	0
2016-01-22	18	Captive	Ridden	5	0	0
2016-01-22	19	Captive	Ridden	60	0	0
2016-01-22	20	Captive	Ridden	10	0	0
2016-01-22	21	Captive	Ridden	15	0	0
2016-01-22	22	Captive	Ridden	5	0	0
2016-01-22	23	Captive	Ridden	15	0	0
2016-01-22	24	Captive	Ridden	7	0	0
2016-01-23	25	Captive	Ridden	10	0	0
2016-01-23	26	Captive	Ridden	40	0	0
2016-01-23	27	Captive	Ridden	10	0	0
2016-01-23	28	Captive	Ridden	15	0	0
2016-01-23	29	Captive	Ridden	18	0	0
2016-01-23	30	Captive	Ridden	4	0	0
2016-01-23	31	Captive	Ridden	15	0	0
2016-01-23	32	Captive	Ridden	10	0	0
2016-01-23	33	Captive	Ridden	7	0	0
2016-01-23	45	Captive	Ridden	25	0	0
2016-01-24	34	Captive	Ridden	40	0	0
2016-01-24	35	Captive	Ridden	30	0	0
2016-01-24	36	Captive	Ridden	20	0	0
2016-01-24	37	Captive	Ridden	5	0	0
2016-01-24	38	Captive	Ridden	2	0	0
2016-01-24	39	Captive	Ridden	12	0	0
2016-01-24	40	Captive	Ridden	30	0	0
2016-01-24	41	Captive	Ridden	20	0	0
2016-01-24	42	Captive	Ridden	15	0	0
2016-01-24	43	Captive	Ridden	5	0	0
2016-01-24	44	Captive	Ridden	25	0	0
2016-02-02	51	Captive	Ridden	18	0	0
2016-02-02	50	Captive	Ridden	35	0	0
2016-02-03	58	Captive	Ridden	20	0	0
2016-02-03	61	Captive	Ridden	15	0	0
2016-02-03	64	Captive	Ridden	50	0	0
2016-02-03	52	Captive	Ridden	25	0	0
2016-02-03	53	Captive	Ridden	24	0	0
2016-02-03	54	Captive	Ridden	5	0	0
2016-02-03	55	Captive	Ridden	14	0	0
2016-02-03	56	Captive	Ridden	40	0	0
2016-02-03	57	Captive	Ridden	5	0	0
2016-02-03	59	Captive	Ridden	20	0	0
2016-02-03	60	Captive	Ridden	10	0	0
2016-02-03	62	Captive	Ridden	3	0	0
2016-02-03	63	Captive	Ridden	5	0	0
2016-02-03	65	Captive	Ridden	2	0	0
2016-02-03	66	Captive	Ridden	4	0	0
2016-02-03	67	Captive	Ridden	15	0	0
2016-02-03	68	Captive	Ridden	15	0	0
2016-02-03	69	Captive	Ridden	10	0	0
2016-02-04	72	Captive	Ridden	15	0	0
2016-02-04	74	Captive	Ridden	3	0	0
2016-02-04	71	Captive	Ridden	5	0	0
2016-02-04	82	Captive	Ridden	35	0	0
2016-02-04	70	Captive	Ridden	10	0	0
2016-02-04	73	Captive	Ridden	7	0	0
2016-02-04	75	Captive	Ridden	8	0	0
2016-02-04	76	Captive	Ridden	15	0	0
2016-02-04	77	Captive	Ridden	50	0	0
2016-02-04	78	Captive	Ridden	15	0	0
2016-02-04	80	Captive	Ridden	15	0	0
2016-02-04	81	Captive	Ridden	30	0	0
2016-02-04	83	Captive	Ridden	4	0	0
2016-02-05	86	Captive	Ridden	4	0	0
2016-02-05	84	Captive	Ridden	8	0	0
2016-02-05	85	Captive	Ridden	6	0	0
2016-02-05	87	Captive	Ridden	50	0	0
2016-02-05	88	Captive	Ridden	3	0	0
2016-02-05	89	Captive	Ridden	35	0	0
2016-02-06	90	Captive	Ridden	20	0	0
2016-02-06	91	Captive	Ridden	8	0	0
2016-02-06	92	Captive	Ridden	7	0	0
2016-02-06	93	Captive	Ridden	5	0	0
2016-02-06	94	Captive	Ridden	20	0	0
2016-02-06	95	Captive	Ridden	20	0	0
2016-02-06	96	Captive	Ridden	28	0	0
2016-02-06	97	Captive	Ridden	16	0	0
2016-02-06	98	Captive	Ridden	5	0	0
2016-02-06	99	Captive	Ridden	6	0	0
2016-03-03	130	Captive	Ridden	12	0	0
2016-03-03	133	Captive	Ridden	8	0	0
2016-03-03	141	Captive	Ridden	11	0	0
2016-03-03	131	Captive	Ridden	17	0	0
2016-03-03	132	Captive	Ridden	11	0	0
2016-03-03	134	Captive	Ridden	30	0	0
2016-03-03	135	Captive	Ridden	7	0	0
2016-03-03	136	Captive	Ridden	11	0	0
2016-03-03	137	Captive	Ridden	9	0	0
2016-03-03	138	Captive	Ridden	3	0	0
2016-03-03	139	Captive	Ridden	1	0	0
2016-03-03	140	Captive	Ridden	1	0	0
2016-03-03	142	Captive	Ridden	28	0	0
2016-03-03	143	Captive	Ridden	5	0	0
2016-03-03	144	Captive	Ridden	16	0	0
2016-03-03	145	Captive	Ridden	19	0	0
2016-03-04	156	Captive	Ridden	15	0	0
2016-03-04	157	Captive	Ridden	11	0	0
2016-03-04	159	Captive	Ridden	15	0	0
2016-03-04	151	Captive	Ridden	6	0	0
2016-03-04	150	Captive	Ridden	9	1	0.111111
2016-03-04	146	Captive	Ridden	8	0	0
2016-03-04	147	Captive	Ridden	8	0	0
2016-03-04	148	Captive	Ridden	8	0	0
2016-03-04	149	Captive	Ridden	6	0	0
2016-03-04	152	Captive	Ridden	29	0	0
2016-03-04	153	Captive	Ridden	6	0	0
2016-03-04	154	Captive	Ridden	27	0	0
2016-03-04	155	Captive	Ridden	16	0	0
2016-03-04	158	Captive	Ridden	15	0	0
2016-03-04	160	Captive	Ridden	6	0	0
2016-03-04	161	Captive	Ridden	6	0	0
2016-03-05	169	Captive	Stables	24	0	0
2016-03-05	162	Captive	Stables	27	1	0.037037
2016-03-05	163	Captive	Stables	4	0	0
2016-03-05	164	Captive	Stables	2	0	0
2016-03-05	165	Captive	Stables	19	0	0
2016-03-05	166	Captive	Stables	92	0	0
2016-03-05	167	Captive	Stables	24	0	0
2016-03-05	168	Captive	Stables	12	0	0
2016-03-05	170	Captive	Stables	6	0	0
2016-03-06	174	Captive	Stables	32	0	0
2016-03-06	172	Captive	Stables	21	0	0
2016-03-06	171	Captive	Stables	19	1	0.0526316
2016-03-06	173	Captive	Stables	116	0	0
2016-03-06	175	Captive	Stables	12	0	0
2016-03-06	176	Captive	Stables	8	0	0
2016-03-06	177	Captive	Stables	2	0	0
2016-03-06	178	Captive	Stables	4	0	0
2016-03-07	180	Captive	Stables	81	0	0
2016-03-07	183	Captive	Stables	78	0	0
2016-03-07	179	Captive	Stables	80	2	0.025
2016-03-07	181	Captive	Stables	7	0	0
2016-03-07	182	Captive	Stables	16	0	0
2016-03-07	184	Captive	Stables	4	0	0
2016-03-07	185	Captive	Stables	2	0	0
2016-03-08	186	Captive	Stables	76	0	0
2016-03-08	187	Captive	Stables	51	0	0
2016-03-08	188	Captive	Stables	35	0	0
2016-03-08	189	Captive	Stables	20	0	0
2016-03-08	190	Captive	Stables	3	0	0
2016-03-09	194	Captive	Stables	39	0	0
2016-03-09	195	Captive	Stables	40	0	0
2016-03-09	191	Captive	Stables	56	3	0.0535714
2016-03-09	192	Captive	Stables	5	0	0
2016-03-09	193	Captive	Stables	71	0	0
2016-03-09	196	Captive	Stables	7	0	0
2016-03-10	198	Captive	Stables	9	0	0
2016-03-10	200	Captive	Stables	58	0	0
2016-03-10	197	Captive	Stables	57	7	0.122807
2016-03-10	199	Captive	Stables	36	0	0
2016-03-10	201	Captive	Stables	4	0	0
2016-03-10	202	Captive	Stables	10	0	0
2016-03-11	205	Captive	Stables	77	0	0
2016-03-11	203	Captive	Stables	27	0	0
2016-03-11	204	Captive	Stables	59	0	0
2016-03-12	207	Captive	Stables	15	0	0
2016-03-12	206	Captive	Stables	73	0	0
2016-03-12	208	Captive	Stables	9	0	0
2016-03-12	209	Captive	Stables	4	0	0
2016-03-12	210	Captive	Stables	4	0	0
2016-03-12	211	Captive	Stables	37	0	0
2016-03-12	212	Captive	Stables	6	0	0
2016-03-12	213	Captive	Stables	3	0	0
2016-03-13	217	Captive	Stables	2	0	0
2016-03-13	215	Captive	Stables	128	0	0
2016-03-13	214	Captive	Stables	28	2	0.0714286
2016-03-13	216	Captive	Stables	55	0	0
2016-03-14	221	Captive	Stables	14	0	0
2016-03-14	220	Captive	Stables	19	0	0
2016-03-14	218	Captive	Stables	84	7	0.0833333
2016-03-14	219	Captive	Stables	53	0	0
2016-03-15	225	Captive	Stables	12	0	0
2016-03-15	222	Captive	Stables	69	2	0.0289855
2016-03-15	223	Captive	Stables	84	0	0
2016-03-15	224	Captive	Stables	16	0	0
2016-03-15	226	Captive	Stables	2	0	0
2016-03-16	227	Captive	Stables	80	1	0.0125
2016-03-16	228	Captive	Stables	2	0	0
2016-03-16	229	Captive	Stables	80	0	0
2016-03-16	230	Captive	Stables	61	0	0
2016-03-17	232	Captive	Boma	8	0	0
2016-03-17	231	Captive	Boma	17	0	0
2016-03-17	233	Captive	Boma	155	0	0
2016-03-17	234	Captive	Boma	3	0	0
2016-03-17	235	Captive	Boma	7	0	0
2016-03-18	238	Captive	Boma	59	0	0
2016-03-18	236	Captive	Boma	19	0	0
2016-03-18	237	Captive	Boma	3	0	0
2016-03-18	239	Captive	Boma	37	0	0
2016-03-18	240	Captive	Boma	19	0	0
2016-03-19	242	Captive	Boma	55	0	0
2016-03-19	243	Captive	Boma	68	0	0
2016-03-19	241	Captive	Boma	150	0	0
2016-03-20	248	Captive	Boma	6	0	0
2016-03-20	247	Captive	Boma	157	0	0
2016-03-20	244	Captive	Boma	50	0	0
2016-03-20	245	Captive	Boma	49	0	0
2016-03-20	246	Captive	Boma	15	0	0
2016-03-21	249	Captive	Boma	13	0	0
2016-03-21	250	Captive	Boma	31	0	0
2016-03-21	251	Captive	Boma	85	0	0
2016-03-21	252	Captive	Boma	23	0	0
2016-03-22	255	Captive	Boma	53	0	0
2016-03-22	257	Captive	Boma	8	0	0
2016-03-22	253	Captive	Boma	22	0	0
2016-03-22	254	Captive	Boma	5	0	0
2016-03-22	256	Captive	Boma	60	0	0
2016-03-22	258	Captive	Boma	3	0	0
2016-03-23	261	Captive	Boma	99	0	0
2016-03-23	262	Captive	Boma	6	0	0
2016-03-23	263	Captive	Boma	12	0	0
2016-03-23	265	Captive	Boma	5	0	0
2016-03-23	259	Captive	Boma	2	0	0
2016-03-23	260	Captive	Boma	8	0	0
2016-03-23	264	Captive	Boma	31	0	0
2016-03-24	270	Captive	Boma	51	0	0
2016-03-24	269	Captive	Boma	64	0	0
2016-03-24	266	Captive	Boma	36	0	0
2016-03-24	267	Captive	Boma	21	0	0
2016-03-24	268	Captive	Boma	21	0	0
2016-03-25	274	Captive	Boma	2	0	0
2016-03-25	271	Captive	Boma	7	0	0
2016-03-25	272	Captive	Boma	191	0	0
2016-03-25	273	Captive	Boma	78	0	0
2016-03-26	275	Captive	Boma	78	0	0
2016-03-26	276	Captive	Boma	61	0	0
2016-03-26	277	Captive	Boma	5	0	0
2016-03-27	278	Captive	Boma	54	0	0
2016-03-27	279	Captive	Boma	4	0	0
2016-03-28	280	Captive	Boma	6	0	0
2016-03-28	281	Captive	Boma	4	0	0
2016-03-28	282	Captive	Boma	162	0	0
2016-03-28	283	Captive	Boma	69	0	0
2016-03-28	284	Captive	Boma	4	0	0
2016-03-29	287	Captive	Boma	65	0	0
2016-03-29	286	Captive	Boma	51	0	0
2016-03-29	285	Captive	Boma	7	0	0
2016-03-29	288	Captive	Boma	2	0	0
2016-03-30	289	Captive	Boma	130	0	0
2016-04-15	290	Captive	Boma	10	0	0
2016-04-15	291	Captive	Boma	10	0	0
2016-04-15	292	Captive	Boma	15	0	0
2016-04-16	293	Captive	Boma	10	0	0
2016-04-16	294	Captive	Boma	7	0	0
2016-04-16	295	Captive	Boma	4	0	0
2016-04-16	297	Captive	Boma	10	0	0
2016-04-16	298	Captive	Boma	2	0	0
2016-04-16	299	Captive	Boma	18	0	0
2016-04-16	300	Captive	Boma	5	0	0
2016-04-16	301	Captive	Boma	8	0	0
2016-04-16	302	Captive	Boma	8	0	0
2016-04-16	303	Captive	Boma	7	0	0
2016-04-16	304	Captive	Boma	4	0	0
2016-04-16	305	Captive	Boma	2	0	0
2016-04-17	307	Captive	Boma	5	0	0
2016-04-17	310	Captive	Boma	13	0	0
2016-04-17	312	Captive	Boma	21	0	0
2016-04-17	306	Captive	Boma	17	0	0
2016-04-17	308	Captive	Boma	5	0	0
2016-04-17	309	Captive	Boma	7	0	0
2016-04-17	311	Captive	Boma	10	0	0
2016-04-17	313	Captive	Boma	9	0	0
2016-05-22	364	Free	Release	7	0	0
2016-05-22	367	Free	Release	18	0	0
2016-05-22	368	Free	Release	44	0	0
2016-05-22	362	Free	Release	7	0	0
2016-05-22	360	Free	Release	14	0	0
2016-05-22	363	Free	Release	5	0	0
2016-05-22	365	Free	Release	4	0	0
2016-05-22	366	Free	Release	21	0	0
2016-05-22	369	Free	Release	19	0	0
2016-05-22	370	Free	Release	8	0	0
2016-05-23	373	Free	Release	9	0	0
2016-05-23	377	Free	Release	13	0	0
2016-05-23	379	Free	Release	20	0	0
2016-05-23	381	Free	Release	7	0	0
2016-05-23	383	Free	Release	11	0	0
2016-05-23	371	Free	Release	23	0	0
2016-05-23	380	Free	Release	9	0	0
2016-05-23	382	Free	Release	14	0	0
2016-05-23	372	Free	Release	36	0	0
2016-05-23	374	Free	Release	9	0	0
2016-05-23	375	Free	Release	10	0	0
2016-05-23	376	Free	Release	1	0	0
2016-05-23	378	Free	Release	21	0	0
2016-05-24	386	Free	Release	19	0	0
2016-05-24	389	Free	Release	11	0	0
2016-05-24	388	Free	Release	21	0	0
2016-05-24	384	Free	Release	16	0	0
2016-05-24	385	Free	Release	13	0	0
2016-05-24	387	Free	Release	3	0	0
2016-05-24	390	Free	Release	7	0	0
2016-05-24	391	Free	Release	15	0	0
2016-05-24	392	Free	Release	6	0	0
2016-05-24	393	Free	Release	4	0	0
2016-05-25	394	Free	Release	35	0	0
2016-05-25	395	Free	Release	19	0	0
2016-05-25	396	Free	Release	21	0	0
2016-05-26	399	Free	Release	59	0	0
2016-05-26	397	Free	Release	18	0	0
2016-05-26	398	Free	Release	9	0	0
2016-05-27	404	Free	Release	11	0	0
2016-05-27	400	Free	Release	51	0	0
2016-05-27	403	Free	Release	26	0	0
2016-05-27	401	Free	Release	8	0	0
2016-05-27	402	Free	Release	39	0	0
2016-05-28	408	Free	Release	12	0	0
2016-05-28	407	Free	Release	50	0	0
2016-05-28	405	Free	Release	9	0	0
2016-05-28	406	Free	Release	6	0	0
2016-05-29	413	Free	Release	20	0	0
2016-05-29	412	Free	Release	21	0	0
2016-05-29	409	Free	Release	7	0	0
2016-05-29	410	Free	Release	10	0	0
2016-05-29	411	Free	Release	5	0	0
2016-05-31	417	Free	Release	41	0	0
2016-05-31	419	Free	Release	6	0	0
2016-05-31	425	Free	Release	18	0	0
2016-05-31	414	Free	Release	2	0	0
2016-05-31	415	Free	Release	16	0	0
2016-05-31	416	Free	Release	3	0	0
2016-05-31	418	Free	Release	4	0	0
2016-05-31	420	Free	Release	2	0	0
2016-05-31	421	Free	Release	16	0	0
2016-05-31	422	Free	Release	4	0	0
2016-05-31	423	Free	Release	2	0	0
2016-05-31	424	Free	Release	3	0	0
2016-06-01	426	Free	Release	9	0	0
2016-06-01	431	Free	Release	9	0	0
2016-06-01	427	Free	Release	8	0	0
2016-06-01	428	Free	Release	6	0	0
2016-06-01	429	Free	Release	7	0	0
2016-06-01	430	Free	Release	12	0	0
2016-06-02	435	Free	Release	13	0	0
2016-06-02	438	Free	Release	26	0	0
2016-06-02	440	Free	Release	14	0	0
2016-06-02	432	Free	Release	17	0	0
2016-06-02	433	Free	Release	30	0	0
2016-06-02	434	Free	Release	3	0	0
2016-06-02	436	Free	Release	7	0	0
2016-06-02	437	Free	Release	21	0	0
2016-06-02	439	Free	Release	28	0	0
2016-06-03	441	Free	Release	10	0	0
2016-06-06	444	Free	Release	11	0	0
2016-06-06	447	Free	Release	9	0	0
2016-06-06	446	Free	Release	13	0	0
2016-06-06	442	Free	Release	13	0	0
2016-06-06	443	Free	Release	65	0	0
2016-06-06	445	Free	Release	15	0	0
2016-06-06	448	Free	Release	9	0	0
2016-06-06	449	Free	Release	6	0	0
2016-06-06	450	Free	Release	16	0	0
2016-06-06	451	Free	Release	4	0	0
2016-06-06	452	Free	Release	14	0	0
2016-06-07	454	Free	Release	44	0	0
2016-06-07	463	Free	Release	11	0	0
2016-06-07	459	Free	Release	23	0	0
2016-06-07	460	Free	Release	27	0	0
2016-06-07	461	Free	Release	34	0	0
2016-06-07	453	Free	Release	5	0	0
2016-06-07	455	Free	Release	5	0	0
2016-06-07	456	Free	Release	14	0	0
2016-06-07	457	Free	Release	14	0	0
2016-06-07	458	Free	Release	16	0	0
2016-06-07	462	Free	Release	10	0	0
2016-06-07	464	Free	Release	14	0	0
2016-06-09	467	Free	Release	11	0	0
2016-06-09	472	Free	Release	53	0	0
2016-06-09	476	Free	Release	3	0	0
2016-06-09	469	Free	Release	30	0	0
2016-06-09	473	Free	Release	43	0	0
2016-06-09	474	Free	Release	15	0	0
2016-06-09	468	Free	Release	43	0	0
2016-06-09	471	Free	Release	14	0	0
2016-06-09	465	Free	Release	13	0	0
2016-06-09	466	Free	Release	6	0	0
2016-06-09	470	Free	Release	5	0	0
2016-06-09	475	Free	Release	8	0	0
2016-06-09	477	Free	Release	8	0	0
2016-06-10	482	Free	Release	3	0	0
2016-06-10	490	Free	Release	30	0	0
2016-06-10	483	Free	Release	9	0	0
2016-06-10	478	Free	Release	26	0	0
2016-06-10	484	Free	Release	11	0	0
2016-06-10	489	Free	Release	51	0	0
2016-06-10	485	Free	Release	10	0	0
2016-06-10	479	Free	Release	12	0	0
2016-06-10	480	Free	Release	10	0	0
2016-06-10	481	Free	Release	3	0	0
2016-06-10	486	Free	Release	22	0	0
2016-06-10	487	Free	Release	9	0	0
2016-06-10	488	Free	Release	26	0	0
2016-06-12	494	Free	Release	10	0	0
2016-06-12	497	Free	Release	5	0	0
2016-06-12	491	Free	Release	3	0	0
2016-06-12	492	Free	Release	7	0	0
2016-06-12	498	Free	Release	10	0	0
2016-06-12	496	Free	Release	8	0	0
2016-06-12	503	Free	Release	61	0	0
2016-06-12	493	Free	Release	3	0	0
2016-06-12	495	Free	Release	5	0	0
2016-06-12	499	Free	Release	5	0	0
2016-06-12	500	Free	Release	9	0	0
2016-06-12	501	Free	Release	9	0	0
2016-06-12	502	Free	Release	2	0	0
2016-06-14	504	Free	Release	11	0	0
2016-06-14	505	Free	Release	7	0	0
2016-06-14	512	Free	Release	11	0	0
2016-06-14	513	Free	Release	10	0	0
2016-06-14	506	Free	Release	18	0	0
2016-06-14	508	Free	Release	3	0	0
2016-06-14	510	Free	Release	12	0	0
2016-06-14	507	Free	Release	64	0	0
2016-06-14	509	Free	Release	28	0	0
2016-06-14	511	Free	Release	3	0	0
2016-06-15	520	Free	Release	40	0	0
2016-06-15	518	Free	Release	6	0	0
2016-06-15	514	Free	Release	4	0	0
2016-06-15	515	Free	Release	5	0	0
2016-06-15	516	Free	Release	4	0	0
2016-06-15	517	Free	Release	13	0	0
2016-06-15	519	Free	Release	12	0	0
2016-06-16	522	Free	Release	12	0	0
2016-06-16	524	Free	Release	190	0	0
2016-06-16	521	Free	Release	41	0	0
2016-06-16	523	Free	Release	18	0	0
2016-06-16	525	Free	Release	12	0	0
2016-06-16	526	Free	Release	8	0	0
2016-06-16	527	Free	Release	6	0	0
2016-06-17	530	Free	Release	37	0	0
2016-06-17	531	Free	Release	35	0	0
2016-06-17	528	Free	Release	20	0	0
2016-06-17	529	Free	Release	5	0	0
2016-06-21	538	Free	Release	10	0	0
2016-06-21	532	Free	Release	25	0	0
2016-06-21	536	Free	Release	16	0	0
2016-06-21	533	Free	Release	7	0	0
2016-06-21	534	Free	Release	2	0	0
2016-06-21	535	Free	Release	7	0	0
2016-06-21	537	Free	Release	13	0	0
2016-06-21	539	Free	Release	5	0	0
2016-06-21	540	Free	Release	6	0	0
2016-06-22	542	Free	Release	29	0	0
2016-06-22	543	Free	Release	11	0	0
2016-06-22	544	Free	Release	17	0	0
2016-06-22	545	Free	Release	31	0	0
2016-06-22	541	Free	Release	9	0	0
2016-06-22	546	Free	Release	39	0	0
2016-06-23	548	Free	Release	19	0	0
2016-06-23	547	Free	Release	23	0	0
2016-06-23	549	Free	Release	51	0	0
2016-06-23	551	Free	Release	64	0	0
2016-06-23	550	Free	Release	9	0	0
2016-06-23	552	Free	Release	6	0	0
2016-06-23	553	Free	Release	2	0	0
2016-06-24	554	Free	Release	33	0	0
2016-06-25	555	Free	Release	75	0	0
2016-06-26	560	Free	Release	7	0	0
2016-06-26	556	Free	Release	13	0	0
2016-06-26	562	Free	Release	12	0	0
2016-06-26	564	Free	Release	20	0	0
2016-06-26	561	Free	Release	20	0	0
2016-06-26	557	Free	Release	3	0	0
2016-06-26	558	Free	Release	9	0	0
2016-06-26	559	Free	Release	6	0	0
2016-06-26	563	Free	Release	13	0	0
2016-06-26	565	Free	Release	13	0	0
2016-06-27	566	Free	Release	5	0	0
2016-06-27	567	Free	Release	9	0	0
2016-06-27	570	Free	Release	8	0	0
2016-06-27	568	Free	Release	17	0	0
2016-06-27	569	Free	Release	3	0	0
2016-06-28	571	Free	Adapt	31	0	0
2016-06-28	572	Free	Adapt	39	0	0
2016-06-28	573	Free	Adapt	58	0	0
2016-06-28	574	Free	Adapt	10	0	0
2016-06-28	575	Free	Adapt	1	0	0
2016-06-28	576	Free	Adapt	14	0	0
2016-06-28	577	Free	Adapt	16	0	0
2016-06-28	578	Free	Adapt	7	0	0
2016-06-30	579	Free	Adapt	25	0	0
2016-06-30	580	Free	Adapt	9	0	0
2016-06-30	581	Free	Adapt	4	0	0
2016-07-01	582	Free	Adapt	25	0	0
2016-07-04	583	Free	Adapt	8	0	0
2016-07-04	584	Free	Adapt	10	0	0
2016-07-05	585	Free	Adapt	15	0	0
2016-07-05	586	Free	Adapt	4	0	0
2016-07-05	587	Free	Adapt	11	0	0
2016-07-05	588	Free	Adapt	5	0	0
2016-07-05	589	Free	Adapt	8	0	0
2016-07-05	590	Free	Adapt	33	0	0
2016-07-05	591	Free	Adapt	21	0	0
2016-07-05	592	Free	Adapt	34	0	0
2016-07-06	593	Free	Adapt	7	0	0
2016-07-06	594	Free	Adapt	4	0	0
2016-07-08	598	Free	Adapt	35	0	0
2016-07-08	595	Free	Adapt	22	0	0
2016-07-08	596	Free	Adapt	13	0	0
2016-07-08	597	Free	Adapt	10	0	0
2016-07-08	599	Free	Adapt	5	0	0
2016-07-08	600	Free	Adapt	24	0	0
2016-07-08	601	Free	Adapt	5	0	0
2016-07-08	602	Free	Adapt	6	0	0
2016-07-09	603	Free	Adapt	5	0	0
2016-07-11	604	Free	Adapt	70	0	0
2016-07-11	605	Free	Adapt	3	0	0
2016-07-12	606	Free	Adapt	8	0	0
2016-07-12	608	Free	Adapt	5	0	0
2016-07-12	607	Free	Adapt	7	0	0
2016-07-13	609	Free	Adapt	29	0	0
2016-07-13	615	Free	Adapt	9	0	0
2016-07-13	610	Free	Adapt	16	0	0
2016-07-13	611	Free	Adapt	4	0	0
2016-07-13	612	Free	Adapt	2	0	0
2016-07-13	613	Free	Adapt	4	0	0
2016-07-13	614	Free	Adapt	8	0	0
2016-07-14	619	Free	Adapt	29	0	0
2016-07-14	616	Free	Adapt	2	0	0
2016-07-14	617	Free	Adapt	2	0	0
2016-07-14	618	Free	Adapt	2	0	0
2016-07-16	620	Free	Adapt	12	0	0
2016-07-16	626	Free	Adapt	61	0	0
2016-07-16	628	Free	Adapt	25	0	0
2016-07-16	627	Free	Adapt	25	0	0
2016-07-16	629	Free	Adapt	61	0	0
2016-07-16	621	Free	Adapt	3	0	0
2016-07-16	622	Free	Adapt	12	0	0
2016-07-16	623	Free	Adapt	2	0	0
2016-07-16	624	Free	Adapt	7	0	0
2016-07-16	625	Free	Adapt	9	0	0
2016-07-18	637	Free	Adapt	7	0	0
2016-07-18	630	Free	Adapt	11	0	0
2016-07-18	631	Free	Adapt	4	0	0
2016-07-18	632	Free	Adapt	12	0	0
2016-07-18	633	Free	Adapt	7	0	0
2016-07-18	634	Free	Adapt	3	0	0
2016-07-18	635	Free	Adapt	9	0	0
2016-07-18	636	Free	Adapt	21	0	0
2016-07-18	638	Free	Adapt	9	0	0
2016-07-19	639	Free	Adapt	30	0	0
2016-07-19	640	Free	Adapt	26	0	0
2016-07-20	641	Free	Adapt	8	0	0
2016-07-20	646	Free	Adapt	14	0	0
2016-07-20	650	Free	Adapt	9	0	0
2016-07-20	642	Free	Adapt	12	0	0
2016-07-20	643	Free	Adapt	3	0	0
2016-07-20	644	Free	Adapt	2	0	0
2016-07-20	645	Free	Adapt	10	0	0
2016-07-20	647	Free	Adapt	3	0	0
2016-07-20	648	Free	Adapt	3	0	0
2016-07-20	649	Free	Adapt	12	0	0
2016-07-20	651	Free	Adapt	5	0	0
2016-07-20	652	Free	Adapt	2	0	0
2016-07-21	653	Free	Adapt	12	0	0
2016-07-21	655	Free	Adapt	17	0	0
2016-07-21	654	Free	Adapt	12	0	0
2016-07-22	657	Free	Adapt	6	0	0
2016-07-22	659	Free	Adapt	11	0	0
2016-07-22	658	Free	Adapt	9	0	0
2016-07-22	656	Free	Adapt	14	0	0
